# Supplementary material for: Identification of novel biomarkers to monitor β-cell function and enable early detection of type 2 diabetes risk
Source: PLoS One. 2017 Aug 28;12(8):e0182932. doi: 10.1371/journal.pone.0182932 (PMC5573304; doi:10.1371/journal.pone.0182932)
Supplement: S2 Objective 1 — (CSV) [file pone.0182932.s005.csv]

	SUBJECT_ID	Y	hsa-let-7c	hsa-miR-10a	hsa-miR-15a	hsa-miR-15b	hsa-miR-16	hsa-miR-19a	hsa-miR-19b	hsa-miR-21	hsa-miR-23a	hsa-miR-24	hsa-miR-25	hsa-miR-26a	hsa-miR-26b	hsa-miR-27a	hsa-miR-27b	hsa-miR-28	hsa-miR-29b	hsa-miR-30c	hsa-miR-34a	hsa-miR-92a	hsa-miR-95	hsa-miR-99b	hsa-miR-103	hsa-miR-106b	hsa-miR-125b	hsa-miR-127	hsa-miR-130a	hsa-miR-130b	hsa-miR-132	hsa-miR-135a	hsa-miR-142-3p	hsa-miR-146a	hsa-miR-148a	hsa-miR-148b	hsa-miR-150	hsa-miR-152	hsa-miR-181a	hsa-miR-181c	hsa-miR-184	hsa-miR-190	hsa-miR-192	hsa-miR-194	hsa-miR-195	hsa-miR-199a	hsa-miR-199b	hsa-miR-203	hsa-miR-204
1	10009	Case	30	23.31226996	30	19.06690104	16.48320797	21.40072966	15.56539184	30	30	16.22381423	30	20.64395054	19.45503332	19.86007033	30	23.38560771	25.1710515	17.32919692	18.45723215	14.19220445	25.01097759	20.30330037	30	17.80002347	22.46350043	22.7882992	19.68640589	30	20.90461125	27.15617077	18.81096809	17.1444113	20.44990015	23.06214083	15.39337233	21.01613349	30	30	30	26.3804883	18.89641792	30	22.24672889	30	30	22.61934223	23.69172336
2	1002	Case	25.22705918	24.45383219	24.63626818	21.00178988	12.55600208	16.86165825	10.76091612	16.49911714	30	16.03340609	17.28002836	21.37466244	17.93202736	22.04952547	23.06945051	24.3964302	26.63641201	18.20302849	21.11412323	12.1731162	30	22.16733318	30	17.42052555	24.23307383	27.43843473	21.13863477	21.13703166	20.34858518	26.53826128	19.52594133	18.2604521	20.91747263	23.29938364	16.90098249	21.63589234	23.69019235	30	30	30.26029627	17.45978474	30	18.63371522	30	30	24.47708951	23.90407123
3	1013	Control	25.33407896	25.67362613	30	20.70638733	12.88654766	17.62710527	12.88155505	16.99905799	25.61145008	15.62181562	16.71738851	19.4653718	17.89896077	21.24500515	23.23394461	22.19473805	30	18.49647107	22.50766326	13.13952183	28.24305129	22.33379579	30	16.21993591	25.42079229	22.60241206	19.14293255	20.76382189	21.34685469	29.08749146	19.27073516	16.71748366	21.62961283	23.39911616	17.27151485	21.98229994	25.33765342	27.73496051	23.44558607	29.27133822	18.09849781	24.40120999	19.02019281	27.10140288	30	24.04811919	25.11115885
4	1028	Control	25.59488867	25.19260186	30	30	14.95278462	19.17612438	14.24207196	18.74401726	30	15.64732191	20.07466756	19.38351721	18.52399255	20.33166902	23.96419594	22.57834215	25.84231544	17.66408461	20.9148217	13.95497196	25.49825678	20.8702254	30	17.65019563	22.35429703	24.87162062	19.95440584	22.35121549	20.86988646	26.08138595	19.36639371	17.36411647	23.32028511	25.13352132	15.89755312	21.46569489	25.30652105	30	21.36842938	30	18.70459371	30	20.51895532	30	30	22.36927154	23.47177689
5	1031	Control	25.58151944	24.70670433	25.72547185	20.97408873	13.89559699	18.72419994	13.94313783	17.45679957	30	14.56135388	19.67185563	19.52005845	19.49536478	21.32393062	22.84944171	22.79372874	25.96692193	18.39343434	22.19871751	15.38761312	26.51912373	21.89332686	22.5846157	18.48302286	23.5564978	25.25570939	20.14390687	22.37342826	20.24528233	30	19.166455	14.82785319	22.50508167	24.76762723	13.60595204	22.03606238	24.61507588	30	26.16366097	30	17.60336448	23.87134735	20.44799679	27.56822085	30	22.39129504	23.8318607
6	1047	Control	26.14303947	30	30	20.97532086	15.3253042	19.28024128	14.51148274	30	30	15.19649813	30	18.58044657	18.79429846	20.39726345	30	30	24.89760817	17.49067224	22.08248344	15.48366127	25.85739736	21.1191369	22.3901559	18.41456372	22.5442343	21.96025367	19.44790115	22.87043952	21.0900236	27.54290476	19.31474077	17.49705652	30	23.42525966	17.12773998	21.63710691	30	30	23.9301573	25.92735553	19.55041506	30	30	30	30	23.57264957	24.15299522
7	1051	Control	25.49792342	24.26226068	22.97224904	21.64751664	14.58831856	18.1553688	13.75466012	18.07714602	30	15.68001832	19.68663701	19.03992083	18.60542765	20.7805312	24.35993041	22.09821873	24.74114115	17.74276433	20.36885901	13.9327062	24.47423354	20.70721997	30	17.9964877	23.14280158	24.69588152	20.62963589	22.14634728	20.44055657	26.52810967	17.85059675	16.82791281	22.28857514	22.95512761	15.99492715	21.52407735	24.72856163	25.49984895	24.01240252	26.87011143	18.73398834	22.42336406	20.37520385	25.61328345	30	21.92763794	24.20815385
8	1091	Case	25.13198298	25.06905784	30	21.01341619	13.81988018	18.07598083	13.51551814	16.72778343	30	15.91482261	17.0402628	19.25739384	19.57825242	20.93121148	22.86326587	21.47657934	25.74173758	17.49360221	21.71184655	13.36534137	25.68885632	21.14730193	30	18.40649918	23.40418195	22.7566093	19.14942716	21.06649988	20.61516061	28.18463417	18.28901264	17.13298899	21.31288258	22.51051001	16.28515705	21.27777927	23.69626995	27.58093587	22.19837154	27.94568796	18.67265978	23.81012695	19.47187835	30	30	22.92289031	24.08521521
9	12027	Control	25.02369038	25.53290924	30	20.60405166	15.73108153	18.9422828	15.28204692	16.35629245	30	15.30073211	19.11892434	19.36407455	21.63933306	19.98341655	21.26035093	22.0937151	24.17683308	17.63604862	20.36954171	13.86578421	30	21.28202734	30	18.27647745	23.40999248	20.96030863	19.37292543	21.3177098	20.8752245	28.59637202	17.83416101	16.7404919	30	22.33586366	15.55718246	20.9474279	21.40310233	30	30	25.52513152	20.70324509	30	21.1225671	24.7393696	30	23.15838622	24.81657996
10	12042	Control	26.27337335	25.29916018	30	19.41981627	16.33985835	19.12983088	14.86111329	16.79832505	22.12949248	14.63827234	15.32593163	18.5806551	19.58181168	19.40058215	20.03779064	20.35440113	26.36294523	17.24021236	22.5207311	15.46549328	27.23003291	19.54075888	20.18615227	17.88246359	24.31680236	22.21056441	17.21935207	20.75180211	20.70450516	27.75754549	18.41150846	15.07569439	21.365146	22.51572587	17.35368657	20.56785638	30	26.29740561	29.42061062	30	20.779144	26.42473082	22.06456653	24.46857569	24.78650946	23.51992347	24.74235618
11	12044	Control	23.29545072	26.33463867	19.02070774	20.90349488	14.73702236	18.3259156	14.00038816	18.31102166	30	15.38257307	17.79406415	19.37067624	18.68342105	21.30245835	21.73755725	22.76771273	30	17.64855573	19.07805516	14.51021407	25.15348533	21.43152309	30	18.40432236	23.07214408	24.64646257	20.1779092	21.50604495	20.00697939	25.0290453	18.63046238	16.85764046	22.64461076	24.3139096	15.30401816	21.68038523	22.01336404	26.29771777	30	25.98162204	18.63586523	30	20.14524397	30	30	21.397485	26.05304255
12	12053	Case	24.88248998	24.39021297	30	19.8150644	14.45053094	19.03016514	14.47085589	16.00057229	30	15.5229179	16.59490983	19.95531015	19.36735713	19.82040331	21.05091101	22.1316077	23.82507982	17.28155349	19.05410837	14.29556209	25.75627936	20.70776675	30	17.65035241	23.73361068	25.10992804	18.20401957	20.6950824	20.32313777	30	18.1349774	16.56526988	21.11898003	24.18589733	15.05154955	21.49958199	30	26.51320902	30	25.6597987	20.00905626	23.75638748	20.79688079	24.91814846	30	22.55274213	24.17887903
13	12058	Control	26.36080811	24.97913473	30	20.24171401	14.61807436	18.68867456	13.83993651	16.45001009	30	15.1144411	18.26696341	19.66005427	18.74018127	19.9172045	21.57599375	22.40714744	25.92132644	17.55600119	20.56246878	13.84324804	30	21.68623448	30	18.2001231	23.60596446	22.66090621	20.29528495	22.08364246	20.64440223	28.73071264	17.80998324	17.7435008	20.69647215	23.51054792	15.25721281	21.77906234	21.44660776	30	30	28.70343589	18.14252336	30	19.97927839	30	30	23.18221428	24.26434817
14	12076	Control	26.56236022	25.2192167	30	20.41977968	13.7043952	18.31941513	12.98429223	30	30	16.43795058	14.76008528	20.83011992	19.56050973	20.70606584	30	23.78510527	24.74452588	17.90036619	18.88957829	14.14507375	24.50961504	21.22668832	30	18.30517613	22.44778206	23.60301994	19.67063244	22.25757199	19.958733	27.39699008	19.49317636	17.98924347	20.6821539	25.18417279	15.50218607	22.34215519	30	30	27.42527697	26.35623846	19.77182259	30	21.12861014	30	30	23.99645231	23.27256543
15	13022	Case	25.33903959	25.03650686	30	19.24615404	16.91624899	19.60664174	15.21048168	16.61090901	22.27576683	14.92392075	30	18.7736221	19.51152503	19.39970938	30	21.21710984	26.09866046	18.20437632	22.03819715	16.0435741	27.22463852	20.14642624	30	18.0877455	21.46021886	21.46520966	18.27884471	21.15245027	21.26352047	28.08428867	21.608504	15.60257151	21.36089347	22.28126754	17.74502857	20.68065052	30	26.33032774	29.81668557	30	21.09733873	25.98291923	22.3975895	25.29164608	30	24.50472691	23.50539142
16	13033	Control	26.01898853	24.45809118	30	19.50806088	17.09472446	19.76328426	16.07677593	16.84511428	30	15.25598946	19.61684264	19.49421129	18.89092856	19.19567494	21.1521827	20.94673676	24.85800501	18.13868493	21.74909677	14.62948832	30	20.23370243	30	18.34086853	23.10196583	21.51126661	18.54769219	20.54924957	20.60908584	29.15817011	19.72550872	15.81890846	30	22.05294922	16.7097845	20.1461246	20.40568065	30	30	29.5670849	20.23007769	24.29878151	21.53760351	24.69404156	30	23.44574676	25.53129751
17	13040	Control	25.22574497	24.73030837	25.13566479	19.29544121	17.07214939	19.34934004	14.60556871	16.21165442	30	15.59701929	20.34061071	19.11068489	19.73382091	19.66816639	21.85317637	21.1972005	25.31117925	18.45608642	21.86835791	14.56246626	26.97767171	20.18318037	30	17.5905907	23.16028253	24.84448494	18.91300533	20.22944801	20.95155034	27.63705165	19.59086349	14.84799432	20.44214192	20.94992006	17.3406562	19.7690513	21.12081504	24.63352786	30	27.81160754	20.36777387	24.17566622	22.07564661	25.17471422	26.87089483	23.73773625	24.43955391
18	13050	Control	26.03970694	25.35257345	30	18.54792274	16.81375063	19.20992678	14.76568065	15.79577528	24.36817115	15.30028722	20.06650126	18.77159124	19.54382237	18.90579052	21.68745617	20.94514584	25.78665364	17.86009357	22.56240879	14.69227146	27.30995414	19.46424184	30	17.55967712	23.58629189	20.6300035	18.27488276	19.93775867	20.73941277	28.03312313	19.33076181	15.18223354	20.31516434	20.68895539	18.86015952	19.62414607	21.70625242	24.54888123	23.36455997	29.4571323	21.91949781	26.30871268	21.63717122	24.54826636	25.82006399	24.62134683	25.56493212
19	13060	Case	25.27340262	25.3223324	30	18.02069946	16.60162291	20.56325655	30	15.57952487	30	14.73408178	30	19.3546154	19.39179223	18.28978613	18.73194081	20.46278143	24.59642487	18.40649173	23.07927824	14.41954449	28.97177074	19.49840655	30	17.23028109	23.83979347	23.43534556	17.95747937	20.11268806	19.67014184	27.70475177	20.74291146	13.93068042	18.80287425	21.28108234	18.70021865	19.59326077	30	24.67938786	30	27.41698424	21.87858539	24.59908369	21.85124376	23.48852594	30	24.70081304	26.08481624
20	13063	Control	25.90933726	25.51697247	30	19.29886802	17.41514086	20.89094971	15.86267134	15.56038606	30	15.06454904	17.5735684	20.02998	20.19365178	18.77284819	19.93141549	21.53864689	25.26798041	18.37510473	22.42071999	13.93304427	27.96633537	20.0252144	30	17.8962636	23.99280183	22.37863855	17.4480463	19.45426298	19.9531844	28.90522159	21.60339064	14.63124955	20.23005779	20.66631961	16.97773479	19.68031794	20.48965686	25.76118035	30	30	20.85707319	26.25575683	22.11687075	25.02202067	26.78386556	23.54850474	25.86676729
21	14007	Case	25.17265497	26.18151357	30	19.73366463	15.83692345	18.91451453	13.84738747	17.40772247	30	14.56930241	30	18.71978614	19.31094281	20.38037253	30	21.11357405	24.81344016	17.31755281	22.07208863	15.06413653	26.53685698	20.31308983	22.09840653	17.90210223	23.18148335	22.31901515	17.49657564	21.76882489	21.68631416	28.8115629	19.66801264	15.70260587	20.83643543	22.78830205	17.29142039	20.8088757	30	26.78611206	30	29.14521459	20.71679207	25.57949703	21.51615419	25.33421767	26.16515903	25.08093478	24.43365007
22	14008	Case	25.80015286	25.98610695	25.45010669	19.72503717	16.19155108	18.56424857	13.98157934	17.09393115	24.91265556	14.2428226	20.15760194	18.63958612	19.6703108	19.65210148	21.89942125	21.27483504	26.21295233	17.46409853	21.98194146	15.43580314	28.52428728	20.93708312	21.83359401	18.46354087	24.8304821	21.29884718	19.16581778	21.14324943	20.95336111	25.91555761	18.7407557	14.68142372	21.07248126	22.27601529	18.12395345	21.20262879	23.59254638	27.23391372	30	28.02682281	21.18632303	26.03719666	21.57641614	24.80472102	26.86568263	25.62225352	24.40032614
23	14009	Case	26.16957601	26.19253188	30	19.23125309	16.37099666	19.61807572	15.2249479	16.73740886	22.17407777	15.08294289	18.07579043	19.54519965	19.56643417	19.04729672	30	20.65763167	26.85053412	17.38538809	23.35280129	15.00872579	28.06791156	19.75564748	22.19614975	17.68423244	23.91901148	21.34977531	17.71667811	20.20101025	20.6957374	28.12866476	19.35601271	16.00001904	21.25801153	21.76610822	17.6444677	20.50840668	30	26.0663584	30	27.94350612	20.76059581	25.52478993	21.48859572	24.41687512	25.45712843	23.5277736	24.62347587
24	14013	Control	25.47043679	25.01853078	30	19.39224009	15.36346048	18.79299204	14.28643918	16.5237314	25.17935418	14.77758941	19.06116113	18.67917214	19.22038806	19.29296725	22.34051643	21.40711167	26.40304596	17.66510063	21.49596089	14.20731039	27.57998852	19.9699532	21.95797757	17.52837951	24.06979425	23.09967338	18.4875368	20.95371205	20.90163562	27.71824059	19.0492095	15.17529427	21.43272274	21.67326893	17.70843043	21.07109123	22.82038846	26.67516975	30	30	20.04815236	25.75760905	20.89477908	25.96034225	30	23.89868843	25.473899
25	14031	Case	25.38040474	27.63343589	30	19.04401028	16.3096152	19.08399159	14.34856724	16.84676471	24.12432342	14.57698891	30	18.93810349	19.33444093	18.84554847	30	20.44175824	25.39426261	17.9787961	23.11687865	15.05307451	27.91844638	20.13026819	21.59075165	17.61932327	24.14538795	21.13129016	18.47150155	20.89671873	21.13825373	25.14225217	18.81902363	15.42695222	21.59995668	22.54409385	17.70417498	20.70722819	30	26.31578609	30	27.86360641	20.42948245	25.93478706	21.15805359	25.24502963	26.00259219	24.27672438	24.66217931
26	14047	Case	26.43538882	25.3762229	30	19.57684924	15.6764094	18.57231258	13.5034155	17.20904759	22.4250093	14.04282948	30	18.47227558	19.38382291	19.38232506	30	20.90290413	26.70266686	17.42515464	23.07854634	15.50520455	28.40268446	20.51538957	20.33682873	17.32428227	24.37064565	22.46391856	17.89593454	20.90928847	21.32193912	27.43956625	19.66070406	14.89501708	30	22.36541478	18.45552905	20.96013367	30	30	30	27.6842449	20.54740349	26.87519377	23.04162432	24.84366414	30	25.06157837	23.53566144
27	14048	Case	26.00001315	25.39604548	30	19.40108507	16.06296119	18.79893119	14.49116803	17.32814474	30	14.48091358	17.9068392	18.7929158	18.81735624	19.28978723	20.22482377	21.24771279	25.78934906	17.43867592	23.36347811	14.87382598	28.63971747	21.22611491	20.25106312	18.09454537	24.22821761	22.52862535	18.93617844	21.21610181	21.16642977	27.41239001	19.54601998	15.21521436	21.41354946	22.37509483	18.48872765	21.02985729	22.24846392	26.88361912	30	30	20.58106521	26.28945717	21.56435152	25.46642006	27.21339149	25.1937208	23.84510337
28	14053	Control	25.96612924	26.02314065	30	19.78425324	15.76657001	18.75093034	14.52513249	16.99053767	22.10498403	14.70120621	18.4808583	18.44917668	19.11217978	19.36283003	30	20.86224573	25.87810954	17.71076536	24.06771663	15.81951269	28.12394364	20.87452946	21.83879038	17.83209195	24.3272171	21.11055494	17.5363628	21.62600929	21.34759597	27.61109142	18.50661477	15.05052869	20.7261705	21.64666631	18.63114204	20.73800134	30	26.5544007	30	28.58054416	21.20314262	24.98108784	21.56405928	24.70531493	26.63936753	25.1959536	25.4771217
29	14054	Case	25.61164238	25.77291325	25.02361982	19.75953671	15.74659576	18.989992	14.61864651	17.15194069	30	14.78301214	19.15754273	18.10549921	18.36031097	18.95060995	21.0317865	20.24926262	25.88450447	17.67459451	22.56636293	14.36250664	30	21.42896802	21.12577098	17.68634195	24.23755712	21.66829377	19.05342802	21.37488014	20.9562242	26.48520477	18.54988047	15.37023902	30	22.27382552	18.24164354	21.15348427	21.62455703	30	30	27.36729467	20.2213624	24.67813936	30	24.94098184	30	25.14342436	22.97625396
30	14055	Control	26.0580181	25.64534412	30	18.91611181	14.90561591	18.62509585	14.2339761	17.75932159	20.8227901	14.94404099	21.20435269	18.73584369	18.78868066	19.41710647	22.5596431	20.24195907	26.33028374	17.69164066	21.43464679	14.43266439	29.79604985	20.83375049	19.34106973	17.7542212	24.18101958	22.64718842	18.23373617	21.51444512	21.18053756	28.15104475	18.67271703	15.67356556	21.98786256	22.18698365	18.67647654	20.8519982	24.36186552	26.41734468	30	27.3455277	20.5788686	25.29314996	21.29239055	24.07744322	26.13962223	25.47771267	26.05335274
31	14081	Case	25.43168913	25.91929175	30	19.77468501	15.73677422	18.67606787	14.22658066	16.82742338	25.56724522	14.5070291	19.41046507	19.06774445	19.25663153	19.08566504	21.52441014	21.52443617	27.61501228	18.30501976	23.44162665	14.99660334	28.19033726	21.87747903	30	18.29944632	23.40098928	21.49415306	18.55065356	20.89767823	20.86290285	28.5473956	19.52200012	14.93333376	20.88849846	22.53856196	18.77872906	20.73313926	22.93285143	26.4034336	30	30	20.55668385	26.81383006	21.11334753	25.1516374	27.5857181	26.07687763	25.09461442
32	15029	Control	25.89250796	21.75559604	30	30	16.88354737	20.37100547	17.27627737	17.03288809	30	16.20675382	30	19.50778361	19.74283107	21.26386967	30	22.41424429	25.77811845	17.09125627	16.79582593	14.66726832	25.7263818	19.521796	30	18.8086049	22.67944425	22.16552372	19.28416975	30	30	27.435447	19.68879686	15.93044759	21.64584263	22.32598343	15.72925278	20.88807138	30	25.56959334	30	26.41847134	21.70322085	24.63825837	22.24919125	30	30	23.52549787	22.21557836
33	15031	Case	24.77021489	24.89697177	30	21.77551399	13.96518338	17.74769671	12.58447294	16.93378901	30	15.51239822	17.33611367	21.19635167	18.71028413	21.28201683	22.9304562	24.40802506	27.00039128	18.39472338	22.4105811	13.3625869	27.51566776	22.19676994	30	17.8216471	23.28441569	24.14673063	19.62278301	21.69155079	21.05748718	26.79807347	20.65486876	17.0060434	22.0320123	23.96038703	17.05669036	21.90503067	23.47728609	29.04499908	26.50974245	30	18.37835612	25.8674963	19.94019227	27.07581317	30	22.33813226	24.26546619
34	15083	Case	30	25.84881436	30	30	15.02470441	19.47711718	14.16601413	30	30	15.00881874	30	20.82205868	20.44211222	20.17584616	30	22.95825564	25.87631109	18.60247832	21.10390951	13.94720191	26.44960182	21.61473119	30	18.88067665	24.75521214	22.52606328	18.60770002	21.00871441	21.05882122	30	18.68927223	16.09919057	21.89235222	22.66612716	17.29709449	21.31594128	30	30	30	25.76909087	19.94748861	30	22.13617856	25.53140293	30	26.14779607	23.39073325
35	15090	Control	26.17076774	24.43170745	30	20.76596145	15.85148271	18.99712451	14.3689647	16.63351895	30	14.83905111	17.14988791	20.17774837	19.94930178	18.96838862	20.32537312	24.65654713	25.2156518	18.30954006	21.62929367	13.77608972	25.30642124	21.86467137	30	18.16141777	24.01644813	22.64629714	17.42157878	20.48440721	20.52240581	27.1311991	19.74783673	15.06692048	21.14353457	21.81953183	16.90157505	20.28148564	22.42996052	27.75595494	26.29748275	26.6500072	20.28071465	24.76465133	20.3445882	25.18778244	26.74703349	23.25861646	24.77336265
36	17018	Control	22.89516191	22.83893566	30	30	18.59332779	23.28022591	18.74010646	17.45669753	30	16.42130751	19.34217197	19.19545398	19.47471785	20.75170947	21.26521832	22.25948971	30	16.75546311	19.8640652	14.49035757	23.01626036	20.37429064	30	18.90524217	21.48959901	30	20.0569356	30	30	24.9636959	18.36512074	17.08535668	21.76568915	22.77700642	14.57028912	20.51389489	21.46237566	30	30	30	18.99320169	30	22.15819165	30	30	19.48062916	21.61659752
37	17031	Case	24.1959008	23.70903144	30	30	18.46388922	22.08735986	17.25328414	16.28834533	30	15.62470838	22.19295726	19.4329316	20.31449133	20.41241635	23.09653027	22.15211316	24.069794	16.94530828	20.29211044	15.02472561	24.48908619	19.862137	30	19.28994398	22.19032721	23.6074777	18.01369107	19.70611986	30	25.38509057	17.89897377	16.3288634	21.43472371	21.92032375	14.50257221	20.19491677	22.13220685	27.10379369	30	30	20.53136591	22.57745962	23.95981052	30	30	21.63435848	22.15759811
38	17057	Case	25.82216058	23.78342967	30	20.37254453	16.00184759	19.51016453	16.3747549	30	30	14.96036489	30	17.77581665	18.83266086	20.61406239	30	21.4840809	27.16877823	16.98134207	19.41104709	14.71679827	23.34793977	19.962058	30	18.61764946	21.99724413	22.0782885	18.34133426	21.67051339	21.23978087	25.21804551	18.18458362	16.67193341	21.35206322	23.65635434	15.22481532	21.23479616	30	30	30	27.14422252	20.43398366	30	22.54034338	30	30	25.12681241	22.48661724
39	17076	Control	22.94884686	23.64240934	24.8350051	21.02478749	18.06955328	20.64377118	15.90909688	17.19208398	30	16.28453767	21.66865068	18.24733029	18.73517608	20.94166702	21.85937551	20.98747714	24.36263981	16.74021314	18.99581327	14.66899319	22.77669985	19.34085798	30	18.92605839	21.70699013	22.67678082	18.77075834	20.9039365	30	30	17.42847637	17.53403073	22.65038643	23.62564645	14.55684071	21.55533879	21.72824855	30	30	30	19.58787099	23.92314992	22.78139083	30	30	20.16512505	22.5206711
40	17088	Control	24.78126494	23.06610934	24.34575202	19.27727745	17.22820418	19.50363195	16.26893494	16.97474382	30	15.29580444	19.90785825	17.30321538	18.42482783	20.13611736	21.46181414	20.72047143	26.35128404	16.48637925	20.11313938	14.84485043	25.3383524	19.94324442	21.02226726	18.41386364	24.58413046	21.94049252	19.23651623	20.40993433	20.90033258	26.78304533	16.77626234	16.88534295	21.21041948	22.51117413	16.85938085	20.98303644	21.63904504	30	30	24.84264089	20.23653159	23.31402754	22.06761914	30	30	23.59510881	25.1797508
41	18016	Case	26.1154648	23.29169345	30	20.44405442	15.12768719	19.45275104	14.64706668	16.23058524	30	15.59875307	30	18.88120846	19.14488575	20.4562252	30	21.39120704	24.02556718	16.91795385	21.58588122	14.39977386	24.8195761	20.45025094	30	18.0090463	22.74402251	23.32798396	19.55540674	21.39242906	20.79230783	27.49409883	17.57378039	17.42766624	20.72039426	23.87447775	14.8753563	21.78031952	30	25.00992951	30	26.79023002	19.17790551	24.16368402	21.01703577	30	30	22.0508603	23.45012414
42	18035	Case	26.0973452	22.56889072	24.41605586	20.62968753	16.72059911	19.38308454	15.9130719	17.77157574	30	15.91770519	19.38266645	19.95079807	19.42806294	20.56864856	22.00602846	21.64031137	23.66017564	17.15229052	20.0370512	14.35774426	30	20.11942884	30	18.50792447	22.65450952	23.61536006	20.07473742	21.63566138	21.17911066	30	18.18733813	17.30827585	30	23.82189809	14.96044027	21.40106041	21.23778482	30	30	25.76180709	19.17777514	30	21.47546564	30	30	22.61118504	23.86608904
43	18051	Case	30	30	30	20.73469546	17.00668074	30	30	30	30	15.43063381	30	30	19.70032694	20.43445138	30	30	30	17.55816326	30	16.23255083	25.99830825	20.58859576	30	18.58706983	24.87507361	21.84873961	19.00905821	30	30	28.18448975	30	17.02696959	30	23.63085122	16.79516809	21.71272043	30	30	30	29.19450175	20.74386041	27.48236139	30	30	30	23.71818467	30
44	18071	Case	25.62335062	23.7769421	30	20.97045849	14.82855799	18.24105025	13.59262223	17.43320797	30	15.7773442	18.11317396	19.26153415	18.72459147	20.60936586	22.64346824	22.18336928	25.49566816	17.68536279	21.38120653	14.06961866	26.25547915	21.13120839	30	17.56537796	23.94888129	22.05116307	19.29724079	21.19821908	20.72375728	25.9530951	18.6339568	17.02275678	21.27164629	23.92067496	16.60476147	21.66719761	23.35324928	28.65997644	23.63510509	26.37688178	19.14866397	25.9231926	20.14193171	30	30	22.82257454	23.8865764
45	19070	Control	25.23819043	25.52282163	30	19.65145433	15.87716198	19.36257903	14.78016042	17.93775524	30	15.02244336	17.81417929	18.55041585	19.06965141	19.76058579	20.85562346	20.58671425	25.11121506	16.99914432	22.16970607	14.73960056	27.81651496	21.71726002	20.05912509	18.38147503	23.67454058	21.56793205	19.30712777	22.09719728	21.47339452	27.81875192	17.84025548	16.2083487	21.20331495	22.35976249	17.52888325	21.38290038	22.06237812	27.35297655	30	30	20.32161109	25.44211881	20.91127044	24.93723538	27.14765953	24.10384269	26.61948772
46	20016	Control	23.92567703	23.4769267	30	20.14557614	15.46053032	19.55866152	15.15981819	17.08178363	30	15.65764351	16.94744758	18.91500996	18.81168458	20.38410877	21.18377757	21.44993368	25.29538002	16.82486226	21.36485983	13.7770057	24.727519	20.55213413	30	18.57388225	22.54585313	24.11800109	20.57395123	21.65648019	20.37326847	26.38878879	16.63554256	16.80718755	20.65919393	23.08362688	14.63547066	21.19317542	21.74742435	30	30	25.80741102	19.49941276	23.64560978	20.99043739	30	30	21.66770853	24.3240096
47	20017	Case	24.93982444	24.41541234	30	19.40468748	17.01866344	19.96486249	15.03862863	16.60443592	30	14.67252916	18.52991327	18.66872533	19.09706579	19.42998928	20.16019764	20.43453763	26.1118851	17.34891558	22.29458914	14.80385851	26.02785539	20.23910612	19.69974371	18.32327483	24.25739766	21.90053424	18.28468374	20.27950415	20.56106231	27.9841556	17.70606671	14.74903938	21.43118189	22.28936282	17.3417781	20.57773367	21.49792321	26.59914224	30	26.13594623	21.11657995	25.63608201	22.43420292	24.8188404	26.66549773	23.38278415	25.93602848
48	20019	Case	27.85790229	22.70985103	30	19.38297012	14.71586854	19.89844459	15.03252168	30	30	15.94193778	30	19.38909348	19.33055145	20.70860998	30	22.30138824	24.60959216	16.72034756	19.66102958	13.17314892	24.71049714	19.60944625	30	17.91929272	23.47044905	23.93983073	18.314961	21.17260562	20.20541958	30	18.90024391	17.39890736	21.66972053	22.8783914	15.65955983	21.09647782	30	30	30	30	19.207511	24.18864887	20.93432257	25.23965446	30	22.31026622	23.85474399
49	21034	Case	25.34493309	24.80899887	30	19.03125832	15.72030822	19.10299199	14.21417836	17.28698565	24.28877872	14.96368639	17.67992124	17.65500037	18.77299648	20.08721539	20.47299956	20.77221596	24.91903621	16.7572912	23.04197306	15.47542137	27.54507558	20.50263597	21.48111038	18.53838177	24.36061306	21.34581835	19.12563907	21.77870353	21.66283966	27.55778989	17.63908476	15.38489457	22.68339396	22.8714239	16.80113938	21.31742647	30	27.92196061	30	26.73427268	20.29894308	25.09436332	20.98448622	25.3449778	26.64571908	24.60952385	24.21022373
50	21042	Control	24.82093913	24.84467582	25.32267247	20.72656976	15.1845938	18.50668124	13.68816251	16.87463456	30	15.15723749	18.41071629	19.01784409	19.54871071	20.71110626	22.32635023	21.55204332	24.74216181	17.25663835	21.132652	14.17297333	25.18259804	20.90769539	21.3653548	18.12663784	21.97885764	25.82511507	19.06156399	22.0339654	20.89272227	26.93748558	18.2764194	16.53052146	20.98952846	23.36142543	16.79127384	21.13307515	23.13819344	25.12280779	25.18992229	30	19.11536471	24.13686676	20.50068719	26.1087577	30	23.07303255	24.20774095
51	21067	Control	26.19126619	23.5006639	30	20.23019877	15.35748291	19.30836003	14.4760552	17.75589079	30	15.56437443	30	30	19.73292463	20.93109267	30	23.22866323	24.10160473	17.70346039	19.05665031	14.94272803	25.54485335	20.86513658	30	17.96908459	23.12225815	23.28427466	19.57751214	21.86223278	20.81930012	30	21.0064521	17.15221906	21.27656405	24.40613711	15.54614517	21.49787201	30	30	30	25.98980241	19.22746445	30	30	30	30	21.78548857	22.88519477
52	21072	Control	25.28648564	27.24187789	30	19.44051055	15.14772889	18.83256024	13.8708368	17.16495193	22.01950093	14.91851276	18.6260297	18.99760629	18.43905857	19.11033745	22.37315579	20.73598824	25.33988	17.42319684	23.16507611	14.43335172	27.22375292	21.6116901	30	17.16889682	23.78718551	23.70792021	18.59459067	21.22477368	22.38288854	28.31429752	19.71343094	16.16955971	21.2458981	22.7505625	15.1953509	21.49748954	22.87215949	30	30	27.47532417	19.71525232	25.46649156	20.44880968	25.06193705	30	25.23374616	25.81967673
53	22006	Case	24.93791385	26.97087056	30	20.24573128	12.83808873	18.02329426	13.18420671	16.94015721	25.9649174	15.50519921	16.98152182	19.3840472	18.43241097	20.79285612	23.04022183	21.83955435	30	17.8746093	23.05438014	13.32994699	27.76006187	22.55525429	30	17.44324494	24.26090238	22.3713456	19.1580351	21.30135898	20.49365664	29.53977062	19.30409773	16.23238339	21.30913491	22.80040733	17.94418842	21.78216445	24.41362998	26.50984691	29.60865009	28.07983041	18.00430436	24.11115536	18.89437977	28.02493308	29.08880239	24.774995	24.84127838
54	22011	Case	26.61222283	25.43680541	30	19.40491263	15.70838438	19.10167371	14.03894093	17.24604813	30	14.70353005	30	18.29623901	19.33396323	19.93252531	30	20.39467127	25.65475377	17.12628699	22.79441761	15.43911876	28.09583429	21.01541118	30	18.13345988	23.710141	21.31304461	18.34838222	21.50392212	21.47124978	29.29609924	17.85313255	16.29178234	21.09739449	22.47754931	17.73264438	21.144271	30	26.22396259	30	26.85456259	20.34958091	25.87148683	21.87083145	26.00065629	30	24.50714576	25.55151137
55	22016	Control	24.79207831	24.86429404	30	21.61240436	13.34664978	17.99892669	13.09082661	16.22106683	26.03541972	15.98146708	17.05964354	19.25329571	19.40999238	20.95199198	23.24572356	21.66092628	25.61087425	18.00802431	22.30117258	13.05215122	26.0806377	21.55944705	30	17.76434483	22.23690265	23.46253132	19.57312342	21.89074062	20.92918418	26.72948712	19.11056777	17.18823939	21.69316747	23.93190748	16.93442584	21.72388947	24.75563534	27.66647985	27.97661564	27.05504558	18.50505093	25.44710132	19.56013024	27.42912264	30	23.73093266	24.22041694
56	22041	Case	25.97146813	24.77369648	30	20.97201098	14.75069779	18.6815748	13.74092665	18.03728466	25.20443566	15.09179621	18.23299951	19.53196759	19.92934524	20.30450982	22.47537509	22.01223775	27.45757467	17.83020747	21.24585316	14.32761728	30	21.96143203	30	18.31553083	23.24964926	23.69863354	19.78965872	22.28711872	20.99640818	27.10666376	17.88416572	15.69096123	21.47209247	23.71773868	17.08203856	21.26385755	23.53782382	29.65871265	26.55182794	30	19.30804294	25.96924509	20.68388856	26.21468893	27.74194313	23.39935296	16.22533926
57	22051	Control	25.63967265	25.8065634	30	20.16818971	16.53932854	19.15938496	14.86915184	17.96372376	30	14.26097949	23.07756476	18.92047537	19.4118918	19.20339708	22.14609369	21.53129065	27.41598638	18.03009767	23.74226677	15.85855029	28.29109215	21.3184446	18.98970345	18.46384255	24.39960509	21.7915907	18.79552353	21.45676455	21.73331679	27.68803094	19.50237613	14.80269893	21.68793338	22.14590171	18.20394529	20.87274848	24.67126633	26.74052296	30.07447589	30	20.88034917	28.13184218	22.29206718	25.21379427	25.61358465	23.80110012	25.58576045
58	5023	Case	26.12077518	24.42925462	30	20.99817776	14.62256767	18.28571341	13.33028128	17.432224	30	15.44029074	18.73188626	19.49888804	18.2371322	20.65721986	21.87464481	22.33760545	25.79631355	18.12421366	21.96836319	13.6341828	26.24525932	20.81436708	22.08819688	17.53141117	23.16064925	22.39256557	20.4375545	21.42555729	21.19809193	27.5004997	18.99483966	16.33441435	21.27263119	24.0118847	17.29293951	21.46267747	22.76917667	30	30	28.35760851	16.49809584	24.08474525	20.14550217	26.04910978	30	24.29658908	24.59391982
59	5078	Case	25.8479649	25.44091582	30	21.45094777	13.49111374	18.08552156	13.07390716	16.43712474	25.68834894	15.84991533	16.92040701	19.92874771	18.10861397	21.34662784	22.57829801	23.0043654	30	18.52850544	21.40834349	13.15141489	25.74274099	22.3524708	30	17.20730917	22.3423325	23.84526108	19.22320789	21.39578419	20.42170696	25.9792722	19.40986436	17.2718407	20.55550708	23.54883986	16.6123456	22.04673799	23.63901356	28.87964834	30	30	18.14433176	30	19.98514857	30	30	22.94147604	24.31867189
60	5088	Case	25.38635446	26.56979502	30	19.21926208	13.91331662	17.03641541	13.17029471	16.88345472	30	14.96377063	17.04246975	18.88055996	18.50458704	19.93891311	30	21.12037741	26.57592367	18.04685351	22.71207989	14.26727689	25.79575622	22.45000401	21.59249218	17.1601304	24.60227005	23.40157925	18.97983172	21.32713672	20.88472501	27.17015415	18.56852735	15.80394362	22.65935447	22.62872307	17.96711605	22.12923028	30	27.49691944	30	29.11699478	19.29734663	24.91322322	20.20445664	26.25836819	30	25.3057189	25.54243253
61	7018	Control	25.46032173	24.95337076	30	20.16130734	15.1402025	19.37062927	15.37340689	16.50179631	30	15.64241622	30	20.13375495	19.25013454	20.42177997	30	22.28190272	25.39411505	17.66956808	21.42108676	14.17737276	25.39689129	20.00216931	30	17.8853233	22.56031691	23.08796539	19.54917147	21.45997715	20.97107216	26.36240302	19.44860831	16.62636628	21.06562124	22.99746054	15.97519218	21.25151082	30	25.81228374	30	27.11769947	19.71484204	30	21.00022253	30	30	23.47453391	24.07939898
62	7025	Control	25.44387808	24.34533589	30	20.27555847	15.52269538	18.98398245	14.05967508	16.77966016	25.12520158	14.85132171	19.10388686	19.31737269	19.14390591	20.12153362	22.86218967	21.50211257	24.82765364	17.7562692	21.70150562	15.00713043	24.53558466	21.32520762	30	17.59368925	23.40648956	22.943469	19.55480474	22.08514253	30	30	18.7731983	15.93579811	21.91244521	23.65174332	13.08325468	21.37673307	23.45626796	25.25756736	30	30	19.41688794	24.73089744	20.81611774	28.41275675	30	23.08173304	24.43864297
63	7038	Case	25.10036986	24.31504223	30	19.71009394	17.36039072	20.36421312	15.08105194	16.31755334	24.11725089	14.89856825	17.06672747	19.40116682	20.00792513	18.77334675	30	20.35504442	26.03186813	17.30770723	20.59483371	15.71189818	28.05004478	19.93006956	30	17.84987842	22.89754038	30	18.60290711	30	21.07039365	30	18.78736488	15.13796317	21.5723589	22.4696337	16.58513248	20.82715317	30	30	26.97629821	27.95554298	20.70871733	30	23.74833199	24.90887787	30	24.97171543	24.7146279
64	7045	Control	25.89241213	24.92796835	30	30	16.31750516	20.08705842	14.64869967	30	30	15.85405796	30	20.08336509	19.34371819	20.14259402	30	22.48996572	30	17.49686387	20.38717536	14.70872265	30	21.14523444	30	17.74773179	22.32883859	21.55159848	19.41839824	30	30	26.66399822	30	17.73435533	22.77512115	23.43099939	16.14419427	21.62417294	30	30	30	27.30667367	18.80877736	30	30	24.72719833	30	22.88568109	30
65	7049	Case	27.12867745	24.89565464	30	21.44948634	15.19827553	19.12605099	14.57302771	30	30	15.68670798	30	19.57970283	19.74902387	20.67061043	30	22.29262235	30	17.78323424	20.12943566	15.1277842	25.17465029	20.50739649	30	17.96478337	22.84733162	22.94679616	19.38593	22.24192664	30	26.4855834	30	17.74154412	30	23.04783025	16.15312209	21.50688093	30	30	30	30	18.93368605	30	21.56951399	30	30	21.54575458	30
66	8002	Case	25.79974313	26.74203161	30	18.39805426	16.74844853	19.38772881	13.70214725	16.25552146	23.45523664	14.32810611	30	18.11082246	19.17295249	19.02296499	17.77029016	20.41091622	25.73233829	17.08921555	23.98945093	15.19805377	28.77807275	20.40863906	21.23940743	17.67670592	23.61402878	21.21780273	18.09425264	20.85910866	21.48348539	28.10459281	17.61035223	15.49928634	21.32144884	22.29562282	18.750089	20.82487025	30	26.80698594	30	28.96027891	22.03588862	26.10716919	22.05250603	22.70104511	25.18655405	24.52286575	26.10408241
67	8008	Case	26.02325848	26.08997138	25.15054279	20.00856762	16.34317227	18.5861082	14.19468115	16.72481043	24.54390179	14.22999285	19.67967566	18.52456781	19.41395706	19.66653118	21.62574633	20.76886173	25.13454028	17.28626507	22.43054884	15.06547088	29.0303551	21.296852	20.99368671	17.89564964	24.5073615	21.84523901	18.2015791	20.35521897	21.08817178	30	18.36582403	15.46402195	21.075295	22.15093948	17.0176295	20.71950986	22.65566948	27.0952791	30	27.48705585	21.13669456	26.29907555	21.43297206	24.89133066	26.22939623	24.11169423	24.86040356
68	8017	Case	24.08868444	26.62696321	30	19.66458193	14.51277355	18.50736494	12.40600014	17.18366911	23.29013828	15.45476597	16.60576564	20.00490581	19.2188984	20.75878945	30	20.34867766	26.94481849	17.12514092	24.26667481	13.53456866	28.45846129	19.64794103	21.60669908	16.2702587	23.66194598	23.32476244	18.54836704	21.18587294	21.11420869	28.35458707	19.22699196	16.38986696	21.50207546	22.99080625	18.91901376	21.45953643	30	26.92339411	29.47339253	28.89834577	18.5784475	23.6232562	20.21330836	25.49774657	30	24.88370094	26.51226646
69	8035	Control	25.66857723	25.12004147	25.46525061	19.69062328	16.65037672	18.94424965	14.28374169	16.70574257	24.81080107	14.48169435	20.42550919	18.86221811	19.55631128	18.98609025	21.44564447	21.3532814	26.91597618	18.20828482	23.02489693	15.25909734	28.31941655	21.25468482	21.67828535	18.04732301	23.55920409	22.31556531	18.83972892	20.84797278	20.79673092	26.87086549	18.74975759	15.39946051	20.69227759	22.12358425	17.66991202	20.94640477	23.90158471	27.18732266	29.2273598	28.14051345	19.78692576	25.7238783	21.74951628	24.63095518	26.58697404	24.62551838	24.86640884
70	8044	Control	24.64469167	25.33608498	30	19.24151282	16.15526393	19.27362663	14.14201246	16.84964837	23.6980977	15.01021412	16.18296427	19.06445587	19.00529574	20.17734005	30	20.63687937	24.7246373	16.8770959	22.18171173	15.08683199	26.15778007	20.3515989	21.83505373	17.88443708	23.02145836	21.60371022	18.89679227	21.54064315	21.03117656	27.92028008	18.52391782	16.23422014	22.68755554	22.83842252	15.81041398	21.24153994	30	26.30033551	30	30	20.18270489	25.34953528	21.73139511	26.41926135	26.29908337	23.85967257	23.85222784
71	8050	Control	24.67909808	26.13335791	30	20.38259961	13.9079355	17.15202598	12.38655321	17.4059173	26.38919027	16.10754609	17.12363383	20.59343578	18.16894018	21.39281279	21.08750452	22.36999151	25.89585795	17.77967818	23.1508962	13.51380757	28.19235392	21.62475728	30	17.09076095	23.04215653	23.01421014	20.48197238	21.30221886	20.79414591	30	20.02217901	16.94965485	22.72240475	23.38559809	17.11763106	21.7095707	21.17800302	26.89637064	28.33515352	30	18.6432476	24.54581314	18.28521653	27.36008316	30	24.58180409	26.8715099
72	8084	Control	25.58492262	27.18185828	30	19.7740271	14.73424181	18.30012493	12.85444939	17.05297009	30	15.20982425	17.7050593	20.20464374	18.79993407	19.60679176	20.98304472	20.92790447	25.25093038	17.35641337	22.55760308	13.18387934	27.08643766	22.14652757	21.71438778	16.97961774	23.17699249	23.78154329	18.59159943	20.99194301	21.27399634	29.17092733	18.38734029	16.05978228	30	22.72973939	17.96799638	21.47461933	21.88803805	30	30	28.46231368	19.05169601	30	20.11339522	25.69305998	26.68656519	24.6951311	25.74302811
73	8101	Control	25.55875524	24.89066262	24.74672168	19.4000986	16.37663379	18.97292127	14.42320486	16.95011094	24.77378148	14.71244672	20.76467975	18.21188209	18.88537944	19.91907609	22.02052619	20.95211629	25.93208462	16.83861199	22.82161833	15.69533149	26.582021	19.41273273	21.25284557	18.16311971	23.88350947	22.50179663	19.31549259	21.30042575	21.03968042	26.78835461	17.67351037	15.42281254	21.3002853	22.44976971	16.57690077	20.87527368	23.72988366	26.81858916	30	26.80568218	21.13648531	25.78151042	21.49496062	25.19611718	26.8128886	24.22748329	24.71661754
74	9010	Case	25.08067308	26.13203227	24.24800632	19.68432197	13.48100858	17.79202541	12.66585979	16.26042916	30	15.26734815	18.10933054	19.99284659	17.61646953	20.06686825	22.41341787	22.4688498	24.1368438	18.13355819	22.41425027	13.82095393	24.54336923	22.22056363	30	17.02685997	23.64641863	25.1702528	20.59788146	21.90580616	20.91192547	28.36644553	19.10828636	16.16012169	20.70743661	23.12282384	13.41402496	21.73589217	21.77275078	30	30	28.34055005	18.89092322	23.6133823	19.36875113	27.58553649	30	23.87789932	26.48631414
75	9012	Case	25.40757651	25.09874634	30	30	15.17510873	19.43280081	13.40978123	16.59270062	30	16.11802266	30	21.34268872	19.34649393	20.16469503	30	22.5900191	24.73249154	17.53034186	19.64719656	13.24103637	26.68196703	20.31390314	30	17.01469725	21.20578164	23.05915836	19.57688721	30	20.57275148	25.37668475	19.44234039	17.99788099	21.0357234	24.58506144	15.37898764	21.41942532	30	30	26.52401169	26.78168554	17.65964383	23.70141755	21.5602446	25.38782794	30	22.19056279	23.12363844
76	9018	Control	25.27811215	23.93778263	30	20.25381925	15.80035802	19.65003837	15.40269131	16.83419608	22.65509981	15.68111049	18.19185854	19.81441615	19.37442296	20.21721805	21.14732874	21.84235098	25.93650742	17.38046411	21.38865954	14.95675446	25.77620961	20.39306182	22.39290725	17.96291125	22.21091637	22.28025596	18.9066668	21.89948823	21.04846265	29.22351385	19.05475316	17.21273602	20.69005286	23.12580024	15.81408134	21.65290546	30	26.53522518	24.34035154	27.42134743	18.88945943	24.07360097	21.2102996	25.40309603	30	22.95490806	23.61721204
77	9026	Case	24.67747517	23.16401724	30	19.68620924	15.09109116	19.51821748	14.78870646	16.89048644	30	15.96219831	18.21076776	19.50782376	18.98184042	20.44381404	23.17315865	22.55982259	24.50344665	17.51646682	21.06155927	13.7573385	25.0872956	20.63530203	30	18.06368707	22.09409675	22.91869321	20.10577838	21.79556573	20.15323084	30	17.77005622	17.11784728	20.73269286	23.58391412	15.14094992	21.38337362	23.76560336	26.07282225	30	26.22037962	18.30159896	23.72260716	20.70140807	30	30	22.01951336	23.87569363
78	9036	Case	26.20008914	24.7324477	30	20.45032055	14.26326038	18.67189318	13.78478488	16.75285472	30	15.48948898	30	19.12124028	18.62798772	20.67529988	30	30	24.36892492	17.62206889	21.85335321	13.74563757	25.68989697	21.11298392	30	17.22008152	24.44022502	24.77000544	18.9029689	30	20.46196556	29.11508129	19.33170844	17.56465328	30	23.33239542	15.72019235	21.56666101	30	30	29.52041376	26.1096885	19.02873067	25.58414534	20.47824372	30	30	22.846533	30
79	9046	Control	24.843929	25.4515954	30	19.99950326	14.74907256	18.71577483	14.0122919	16.98354573	24.98324365	15.93775753	18.18465561	19.16372154	18.47284876	20.47280523	22.56565804	21.31502056	24.99552981	17.52077259	21.57562346	14.54856433	25.87072349	20.83266769	30	17.46578195	22.74306348	22.50389906	19.73255766	22.37632641	30	26.6928838	18.36842419	17.34153805	20.58119872	23.63693537	15.31127076	22.10158872	23.80005223	30	27.61608474	29.04052114	19.11165978	25.38966299	20.11929951	25.80679514	30	23.22992294	23.94413495
80	9089	Control	25.98866157	25.36354704	30	19.85891682	15.08153099	19.12450811	13.49747871	18.6171083	30	14.88616379	17.08821566	19.23104897	19.17518075	20.42342476	20.8153679	21.30400941	26.37413122	17.52205567	21.79360355	14.44617876	26.61139902	21.79444944	20.36359631	17.45202524	23.1320296	23.4392836	20.10660535	21.67297638	21.20318561	30	19.61720811	15.42437902	21.87028864	23.22342718	16.60056284	21.03647115	22.47296267	30	28.18056897	30	18.57812156	24.8505122	20.57010396	27.57571324	30	22.77798114	24.93039837
[truncated: 162 more columns]
