# Supplementary material for: Identification of novel biomarkers to monitor β-cell function and enable early detection of type 2 diabetes risk
Source: PLoS One. 2017 Aug 28;12(8):e0182932. doi: 10.1371/journal.pone.0182932 (PMC5573304; doi:10.1371/journal.pone.0182932)
Supplement: S3 Objective 1 — (CSV) [file pone.0182932.s006.csv]

	SUBJECT_ID	Y	p.VEGF	p.Angiogenin	p.bFGF	p.PAI.1	p.ER	p.ERBB2	p.vWF	p.Apo.A.I	p.Apo.B	p.Insulin	p.D.dimer	p.TF	p.COX.2	p.MCP.1	p.IL.8	p.IGFBP.3	p.IGF.I	p.Protein.C	p.Protein.S	p.CRP	p.tPA	p.Cadherin.E	p.Thymidine.kinase	p.PSA	p.Kallikrein.7	p.Glypican.3	p.p27Kip1	p.IL.6	p.TGF.b2	p.PSA.ACT	p.Bcl.2	p.MMP.2	p.IL.1a	p.Cyclin.B1	p.PCNA	p.MIP.3a	p.Met	p.HB.EGF	p.EPI	p.TS	p.PSMA	p.Myoglobin	p.6.Phosphogluconate.dehydrogenase	p.a1.Antichymotrypsin	p.a1.Antitrypsin	p.a2.Antiplasmin	p.a2.HS.Glycoprotein
1	10009	Case	13.393	11.994	9.773	12.762	11.059	8.876	13.127	12.965	15.978	7.968	13.754	10.791	9.926	8.379	9.751	9.909	9.937	10.927	12.095	15.645	9.796	15.627	9.428	7.658	10.187	9.854	9.212	8.256	8.503	12.722	11.234	11.397	9.549	8.899	7.33	7.648	13.358	7.574	15.234	8.854	10.94	12.744	10.828	17.647	9.188	11.081	10.584
2	1002	Case	13.926	12.189	10.509	10.519	9.999	9.106	14.019	13.273	15.364	7.142	14.114	10.798	9.59	9.426	9.917	9.97	9.825	10.848	12.142	15.843	9.401	15.717	9.477	7.925	9.939	9.872	10.349	8.077	8.12	12.546	10.277	11.901	9.347	8.092	7.397	8.088	14.168	7.928	12.267	9.317	10.877	12.6	12.453	18.04	9.319	11.029	10.137
3	1013	Control	13.651	12.251	11.456	10.306	10.174	8.507	13.819	13.787	14.257	7.162	13.981	10.665	12.253	9.542	9.693	10.338	10.214	11.065	12.265	14.825	9.931	15.888	9.331	8.049	10.419	9.687	9.79	8.424	8.701	12.648	11.139	11.96	9.347	8.352	7.298	7.658	13.694	8.041	10.282	9.279	11.002	11.326	13.811	17.946	9.028	11.06	10.31
4	1028	Control	13.887	11.746	10.194	9.441	10.584	8.496	13.725	13.615	14.972	7.209	13.757	10.961	9.836	8.603	9.725	10.285	9.813	11.137	12.09	15.687	8.753	15.823	9.722	7.973	10.476	10.479	9.439	8.246	8.01	12.635	10.13	12.14	10.382	8.244	7.201	7.459	13.758	7.803	9.826	9.417	11.004	12.172	11.852	17.748	9.466	11.284	10.542
5	1031	Control	13.733	11.529	13.507	10.256	10.226	9.109	14.478	13.581	13.94	7.167	13.716	10.551	10.089	11.606	10.087	9.79	9.934	11.148	11.515	16.104	11.02	15.684	9.561	7.875	10.142	10.764	9.981	8.006	8.323	12.301	10.287	12.147	9.36	7.853	7.103	7.843	14.185	7.607	9.805	9.669	10.915	11.811	12.081	17.624	9.648	11.188	11.05
6	1047	Control	13.728	12.905	12.601	10.486	9.792	9.297	13.305	13.502	14.679	7.24	13.909	10.622	9.695	8.69	9.959	10.592	10.186	11.193	12.339	13.574	9.785	15.616	9.866	8.12	10.984	10.215	9.3	8.505	8.074	12.459	10.093	11.818	9.295	8.372	7.493	7.814	13.898	7.915	9.309	9.077	10.969	11.907	12.228	17.821	9.157	11.355	10.98
7	1051	Control	13.482	11.906	11.628	10.722	9.525	8.851	13.883	13.318	14.844	6.978	13.98	11.023	9.595	9.087	10.003	9.998	10.14	10.927	12.089	14.898	9.117	15.605	9.713	7.807	10.968	9.584	11.887	9.645	8.161	12.656	9.782	11.938	9.574	8.197	7.125	7.55	14.065	7.729	10.64	10.714	10.956	12.038	11.038	18.06	9.198	11.209	10.708
8	1091	Case	14.604	12.27	14.286	11.254	10.313	11.088	13.036	13.03	14.611	7.333	14.078	10.937	9.316	10.062	9.933	9.963	9.893	10.758	11.945	16.28	9.9	15.4	9.49	7.737	10.689	9.451	9.469	11.16	7.982	12.286	10.482	11.634	9.579	10.267	7.083	7.243	13.906	7.399	9.715	9.07	10.951	11.297	12.085	17.796	11.061	11.124	10.505
9	12027	Control	14.283	11.572	9.275	10.157	10.348	9.002	13.353	13.579	14.872	7.143	13.543	12.895	9.544	8.957	9.555	9.758	9.882	10.776	11.921	16.274	9.607	15.83	9.552	7.656	10.514	9.772	13.579	8.439	8.162	12.828	10.406	11.894	9.444	8.062	7.126	7.555	13.944	7.509	9.951	8.671	11.127	11.863	11.75	18.071	9.49	11.07	10.314
10	12042	Control	13.473	12.191	10.458	11.783	9.932	8.707	15.438	13.648	15.347	7.77	14.065	11.675	9.744	9.495	10.812	10.202	9.906	11.137	11.919	13.693	8.615	15.721	9.544	7.549	10.836	10.333	9.846	8.718	8.097	12.393	10.264	11.726	9.812	8.273	7.05	7.524	14.169	8.619	11.153	8.745	11.093	12.497	11.092	17.746	9.439	11.264	10.366
11	12044	Control	13.852	11.672	11.852	10.749	10.027	8.655	16.015	13.881	16.157	7.118	13.791	12.392	8.972	9.353	11.096	10.393	10.048	10.764	11.696	15.3	8.764	15.783	9.54	7.594	10.73	11.176	10.04	8.211	7.964	12.258	10.057	12.341	10.551	8.219	7.152	7.144	14.19	7.181	10.298	9.653	11.136	12.501	9.823	17.864	9.805	11.165	11.061
12	12053	Case	13.697	11.971	9.704	9.317	9.686	8.36	14.483	12.817	14.864	6.947	13.643	10.664	9.073	8.693	9.462	9.906	10.081	10.483	11.655	16.382	9.042	15.863	9.4	7.299	10.224	10.023	9.221	8.027	7.913	12.684	9.958	11.874	9.565	7.832	7.237	7.194	14.357	7.353	9.46	8.942	10.878	12.326	10.827	17.931	8.973	10.882	9.779
13	12058	Control	13.442	12.278	11.376	9.73	11.128	9.38	14.7	13.322	15.066	7.192	14.122	10.491	10.419	8.777	9.579	10.302	10.063	11.105	12.349	16.195	9.509	15.724	9.524	7.505	10.538	9.874	9.081	8.175	8.522	13.333	11.273	11.607	9.603	8.308	7.176	7.701	14.007	7.527	9.888	8.601	11.069	12.126	12.217	17.711	9.617	11.214	10.104
14	12076	Control	13.528	12.013	11.167	10.263	10.08	10.242	14.009	13.608	15.193	7.208	13.615	10.947	9.156	9.228	9.725	10.349	10.192	10.812	11.841	10.864	9.314	15.883	9.568	7.584	10.613	10.484	8.927	8.587	7.975	12.122	10.012	12.068	9.514	8.576	7.174	9.1	13.999	7.828	10.087	8.936	11.151	12.199	11.125	17.725	9.367	11.422	10.715
15	13022	Case	13.157	11.607	12.655	12.007	10.599	8.475	13.026	13.326	15.736	6.978	13.004	10.007	9.675	9.019	10.203	10.899	10.506	10.98	12.043	12.11	8.962	15.606	9.215	7.459	10.364	10.122	11.582	8.777	8.464	12.43	10.861	11.756	9.42	8.289	7.207	7.818	13.735	7.776	9.755	8.413	11.166	11.484	14.986	17.685	9.199	11.234	10.616
16	13033	Control	13.788	11.795	10.618	11.27	10.051	8.766	13.819	12.836	17.198	7.25	13.716	11.269	9.07	10.075	10.449	10.312	10.077	10.949	11.989	16.254	8.931	15.734	9.371	7.494	10.434	10.305	9.509	8.86	8.464	12.144	10.246	11.843	9.692	8.242	7.294	8.722	13.972	7.672	10.106	8.877	10.651	12.032	12.119	17.952	9.493	10.986	10.728
17	13040	Control	13.547	12.046	11.453	11.462	10.756	9.117	13.592	12.762	16.899	7.033	13.31	10.912	9.159	9.663	9.774	10.658	10.054	10.865	12.321	14.629	9.814	15.803	9.356	8.518	10.445	9.419	8.783	9.07	8.625	12.425	10.422	11.122	9.703	8.097	8.418	7.455	13.536	7.885	9.444	8.568	10.995	12.684	13.259	17.617	9.227	11.235	10.631
18	13050	Control	13.551	11.877	10.679	11.071	10.531	8.284	15.804	12.22	16.338	6.843	13.899	10.856	9.133	9.027	9.878	10.131	10.241	10.586	11.819	14.608	8.783	15.641	9.358	7.667	10.215	9.543	8.988	9.359	8.864	12.522	10.843	11.529	9.399	8.257	7.032	7.93	13.824	7.819	11.201	8.858	10.815	12.691	14.379	17.869	9.466	10.942	10.281
19	13060	Case	13.521	11.619	12.566	11.8	10.574	8.217	17.532	12.404	16.099	7.1	14.939	10.817	9.304	9.34	10.137	10.383	10.131	11.733	12.18	14.468	9.833	15.656	9.292	7.183	10.139	9.866	9.21	10.353	9.344	11.853	11.164	10.897	9.797	8.241	8.57	7.697	13.823	8.028	10.467	8.873	10.413	11.653	14.138	17.534	9.361	11.054	10.427
20	13063	Control	13.394	11.755	12.013	11.387	10.402	9.513	15.581	12.802	17.215	6.879	13.887	10.968	9.2	9.025	9.94	10.571	10.401	11.081	12.412	15.397	9.352	15.714	9.495	7.253	10.291	9.837	8.884	9.168	8.616	13.092	11.014	11.487	9.896	8.082	7.099	7.878	13.627	8.102	9.611	8.875	10.692	11.628	12.45	17.919	9.614	10.809	10.431
21	14007	Case	13.501	12.068	11.237	9.536	9.795	9.469	13.467	13.065	13.631	6.952	13.502	10.364	9.217	9.022	9.405	9.929	9.867	10.717	11.816	16.181	8.635	15.315	9.325	7.526	11.505	9.617	9.544	8.502	7.997	12.198	9.982	11.812	9.362	7.929	7.711	7.37	13.529	7.644	10.187	8.768	10.751	11.43	13.681	17.839	8.698	10.687	9.771
22	14008	Case	13.435	10.988	11.957	11.023	10.338	8.21	14.887	13.293	14.116	6.736	13.69	10.575	9.041	9.18	9.864	10.168	10.148	10.691	12.042	13.276	8.839	15.42	9.159	7.238	10.872	9.663	9.7	8.986	8.246	12.563	10.91	11.591	9.183	8.118	7.143	7.444	13.638	7.785	9.579	8.354	10.635	10.651	14.693	17.741	9.288	10.857	10.159
23	14009	Case	13.755	12.321	9.661	10.617	10.351	8.235	14.731	13.832	14.396	6.858	13.558	10.579	9.375	9.382	10.665	10.296	9.951	11.15	12.454	12.992	9.425	15.644	9.339	7.479	10.068	9.651	9.203	9.468	8.437	12.474	10.721	11.279	9.992	8.294	7.1	7.696	13.671	7.96	10.782	8.97	10.879	11.022	14.368	17.299	8.734	11.34	10.437
24	14013	Control	13.56	11.45	12.421	10.668	10.033	8.45	15.457	13.535	16.217	7.139	13.991	10.687	9.041	10.091	9.948	10.327	10.153	10.948	12.003	14.317	8.818	15.372	9.293	7.259	10.473	10.077	9.21	8.477	8.188	12.484	10.49	11.88	9.292	7.887	6.978	7.347	14.029	7.857	9.968	9.129	10.726	11.357	13.031	17.994	9.328	11.137	10.372
25	14031	Case	13.832	12.414	11.327	11.681	10.225	8.412	14.049	13.584	14.025	7.193	13.542	10.676	9.441	9.163	9.998	10.516	10.145	11.077	12.205	13.846	9.349	15.35	9.274	7.693	10.485	9.663	9.838	8.827	9.139	12.816	10.787	11.447	10.29	8.212	7.361	7.677	13.887	8	9.84	8.822	10.821	11.028	14.139	17.58	9.464	11.266	10.678
26	14047	Case	13.586	12.314	11.531	11.881	10.512	8.58	13.799	13.573	13.881	6.733	13.875	10.165	9.255	8.59	9.626	10.425	10.193	11.037	12.235	14.041	9.585	15.487	9.529	7.682	10.776	9.573	9.771	9.366	9.256	12.697	10.834	11.697	9.628	7.98	7.077	9.831	13.617	8.247	9.842	8.562	10.698	11.431	14.61	17.7	8.056	11.282	10.388
27	14048	Case	13.683	12.399	10.845	10.532	10.35	9.852	14.17	13.5	13.811	6.725	14.101	10.37	9.129	8.959	9.878	10.341	10.118	11.023	12.383	14.173	9.006	15.486	9.382	7.237	10.308	10.026	9.936	8.911	8.153	12.56	10.836	11.83	9.752	9.934	7.057	7.411	13.898	7.888	10.434	8.991	10.83	11.125	14.342	17.721	9.518	11.284	10.515
28	14053	Control	13.443	12.123	11.63	11.131	10.473	8.314	13.862	13.247	13.932	6.654	13.892	10.418	9.178	8.927	9.998	10.288	10.208	11.122	12.078	13.834	9.714	15.759	9.374	7.307	10.39	9.844	9.666	8.917	8.407	12.584	11.002	11.666	9.404	8.06	7.061	8.152	13.467	7.943	9.961	8.556	10.95	11.15	14.352	17.904	9.545	10.974	10.349
29	14054	Case	13.699	11.993	11.214	10.563	10.22	8.761	14.306	13.614	14.864	7.221	14.186	10.65	9.12	9.508	9.899	10.719	10.24	11.004	12.314	14.059	9.95	15.672	9.36	8.17	10.528	10.112	9.466	8.777	8.336	12.238	10.649	11.72	9.676	8.032	6.992	7.428	13.94	7.936	9.688	8.759	10.856	11.698	14.061	17.777	9.048	11.159	10.473
30	14055	Control	13.352	12.293	12.567	11.075	10.978	8.103	13.951	13.062	13.205	6.809	13.722	9.936	9.188	9.145	9.682	10.08	10.263	10.561	11.855	14.865	8.631	15.253	9.026	7.111	10.525	9.055	9.615	8.62	8.061	12.237	11.127	11.763	9.485	7.912	9.3	7.556	13.403	7.948	9.674	9.554	10.644	11.206	14.909	17.707	9.162	10.95	10.114
31	14081	Case	13.493	12.289	12.668	12.223	10.509	8.205	13.703	14.063	13.375	7.253	13.259	9.853	11.376	9.32	10.014	10.019	10.018	11.198	11.925	15.657	9.115	15.29	8.76	7.374	10.315	9.309	9.751	11.149	8.9	11.967	11.355	11.107	9.127	8.177	7.511	8.07	13.737	8.06	10.083	8.422	10.291	11.155	15.234	17.511	9.681	11.076	11.057
32	15029	Control	13.408	12.389	10.479	9.997	9.77	8.937	16.076	12.121	17.303	7.823	14.631	11.969	8.993	9.183	9.773	11.313	10.662	9.877	11.444	13.997	8.862	15.396	9.549	7.322	9.987	10.397	9.626	8.165	8.828	12.516	10.21	12.902	10.742	8.089	7.201	7.55	13.958	7.72	10.283	9.255	11.224	12.567	9.19	18.196	9.453	10.411	10.694
33	15031	Case	13.507	11.969	11.076	10.324	9.638	9.054	15.67	14.535	17.877	7.517	13.38	12.223	8.95	9.669	9.509	10.964	10.514	10.289	11.84	15.295	9.459	15.585	9.624	7.513	10.544	10.017	10.292	8.186	9.532	12.465	10.08	11.559	9.893	8.678	7.313	7.637	13.846	7.954	9.946	16.102	10.784	12.066	10.489	17.937	9.498	10.114	10.784
34	15083	Case	13.654	11.766	15.29	10.101	10.322	8.715	13.338	13.48	15.902	7.011	13.872	11.379	8.979	8.136	9.543	9.995	9.924	10.832	12.087	14.998	9.098	15.561	9.506	7.825	11.39	9.755	9.272	8.665	8.208	12.351	10.33	11.794	9.487	8.1	7.107	7.621	13.87	7.781	9.863	9.161	10.985	11.655	12.773	17.9	9.625	11.046	10.453
35	15090	Control	13.415	11.901	11.384	10.176	10.187	9.961	13.982	13.844	15.085	7.039	13.494	10.933	8.937	10.14	9.501	10.446	10.156	11.033	11.979	13.347	8.765	15.266	9.421	7.715	9.636	9.579	9.43	8.051	8.122	12.52	10.339	11.864	9.661	8.128	7.105	7.514	13.736	8.026	10.854	9.901	10.866	11.755	13.272	18.103	9.158	11.312	10.583
36	17018	Control	13.56	11.884	10.85	8.895	9.709	8.781	16.442	13.012	17.515	7.151	14.017	11.162	9.27	8.821	9.937	10.737	10.234	10.475	11.932	13.829	8.715	15.566	9.547	7.532	10.452	10.112	9.718	8.192	8.247	12.064	9.969	11.987	9.687	8.24	7.236	7.735	14.25	7.787	10.099	9.232	10.732	12.275	11.2	17.99	9.498	10.501	10.659
37	17031	Case	13.486	11.873	9.61	8.946	10.38	8.464	13.371	14.122	16.574	6.897	13.691	10.52	9.982	8.886	9.794	10.832	9.971	10.529	11.998	13.885	8.514	15.599	9.303	7.571	10.678	9.77	8.893	8.205	8.208	12.288	10.145	12.009	9.617	8.337	7.251	7.504	13.912	7.641	8.799	8.812	10.612	12.722	12.062	17.558	8.867	10.922	10.47
38	17057	Case	13.296	11.255	10.065	8.887	9.881	8.703	15.228	12.938	14.999	6.878	13.558	10.397	9.004	9.748	10.193	10.384	10.026	10.544	11.84	16.405	8.823	15.618	9.498	7.472	10.024	9.877	9.022	7.888	8.604	12.647	9.712	11.579	9.53	7.943	7.013	8.5	13.827	7.619	9.466	8.646	10.815	11.125	11.438	17.965	8.443	10.809	9.788
39	17076	Control	13.914	11.733	11.884	10.78	9.739	8.529	16.185	14.265	16.234	7.241	13.833	11.19	9.13	9.465	9.949	10.654	10.04	10.717	12.248	15.592	8.88	16.021	9.464	7.651	11.116	9.848	9.881	8.271	8.417	12.174	10.042	11.941	9.944	10.012	7.534	7.647	13.96	8.261	9.559	9.542	10.801	11.919	10.967	17.939	9.637	10.776	10.47
40	18016	Case	14.003	11.672	10.414	10.556	10.062	8.856	13.694	13.366	15.029	7.42	13.812	10.917	9.208	9.294	9.8	10.426	9.998	11.025	12.158	12.781	9.232	15.751	9.434	7.592	10.331	10.62	9.358	8.296	8.228	12.443	10.162	11.865	9.836	8.262	7.122	8.418	14.082	7.293	10.275	9.053	11.02	12.127	10.803	17.746	9.403	11.209	11.043
41	18035	Case	13.611	11.694	10.076	10.502	10.555	8.598	12.788	13.336	13.829	6.717	13.266	10.359	9.611	8.682	9.985	10.007	9.718	10.985	12.21	13.141	8.499	15.102	9.394	7.509	10.196	9.9	8.602	8.185	8.076	12.583	10.738	11.498	9.448	8.271	9.398	7.467	13.876	6.992	9.357	8.437	10.985	12.298	10.466	17.238	8.483	11.211	10.281
42	18051	Case	13.709	11.508	9.967	10.487	9.955	8.586	13.584	13.485	14.019	7.256	13.717	10.696	8.949	8.904	9.831	10.475	10.261	10.77	12.053	15.367	9.125	15.449	9.855	7.777	10.122	9.869	12.395	8.816	8.257	11.487	10.063	12.207	9.681	8.176	7.015	7.346	14.011	7.048	9.785	9.191	11.391	11.922	12.226	17.698	9.159	11.312	10.496
43	18071	Case	13.456	11.015	9.342	10.145	9.798	8.333	13.197	13.066	14.132	6.652	13.596	10.135	8.998	8.495	9.72	10.123	9.976	10.435	11.603	16.166	8.676	15.319	9.428	7.537	10.376	9.487	8.524	8.634	8.081	12.266	10.008	11.803	9.691	7.9	7.069	7.397	13.542	7.59	9.254	8.642	10.94	11.36	12.283	17.838	8.799	10.942	9.938
44	19070	Control	13.455	11.929	11.389	11.379	10.359	8.588	12.758	13.463	14.189	6.797	13.793	10.836	9.881	9.362	11.254	10.228	10.312	10.973	11.909	15.747	9.325	15.589	9.39	7.518	10.678	9.426	9.488	8.19	8.007	12.969	11.116	11.436	9.269	8.226	6.98	7.494	13.446	7.848	9.915	8.667	11.121	12.044	13.579	17.836	8.937	10.944	10.468
45	20016	Control	13.748	12.04	10.741	10.056	10.575	8.612	15.352	13.849	16.453	7.091	14.153	11.992	9.729	8.911	9.231	10.368	10.097	10.843	12.058	13.93	8.767	15.601	9.579	10.447	11.22	9.431	9.808	8.098	9.748	13.045	10.27	11.778	10.112	8.226	6.973	7.419	13.778	7.246	9.855	9.179	11.169	11.824	13.404	17.983	9.476	11.126	10.593
46	20017	Case	13.824	11.576	10.802	11.075	10.313	8.575	13.552	13.642	14.76	6.926	13.573	11.432	9.172	8.366	9.402	10.323	10.054	10.697	11.896	15.275	8.786	15.704	9.494	7.612	10.448	10.878	9.683	8.902	7.97	12.281	10.401	11.797	9.753	8.2	7.025	7.136	13.776	7.453	10.652	8.785	10.908	11.592	13.816	18.015	9.045	10.189	10.431
47	20019	Case	13.558	12.048	9.416	11.006	10.532	8.483	16.892	13.278	14.566	7.222	13.822	12.07	9.079	8.888	9.42	10.54	10.204	10.984	12.006	16.379	9.364	15.773	9.429	7.721	10.273	9.365	9.557	8.391	8.017	11.861	10.299	11.68	10.095	8.578	7.203	7.667	13.944	7.25	10.411	8.655	10.941	12.372	11.39	18.06	9.405	11.241	10.755
48	21034	Case	13.506	12.103	11.232	12.724	10.331	8.709	15.12	13.968	14.558	7.171	14.128	10.728	9.408	9.082	9.887	10.748	10.256	11.554	12.448	15.557	9.974	15.686	9.639	7.964	10.709	9.787	9.412	8.663	8.297	12.841	10.653	11.824	9.612	9.452	7.346	9.55	13.992	7.732	10.733	8.73	10.919	11.851	12.595	17.759	9.443	11.344	10.376
49	21042	Control	13.471	11.558	11.098	11.671	10.463	8.668	15.671	13.204	14.625	6.796	14.211	10.551	8.975	9.277	10.029	10.172	10.093	10.532	11.697	13.954	9.248	16.044	9.341	7.271	10.175	9.678	9.027	8.006	8.26	12.373	10.172	12.22	9.289	8.103	6.875	7.842	13.758	7.513	9.376	8.828	10.894	10.916	11.934	17.708	9.349	10.966	10.442
50	21067	Control	13.673	12.059	11.097	12.062	10.411	8.86	14.268	13.383	14.534	7.47	13.823	9.685	9.336	10.175	9.942	10.4	10.151	10.689	11.864	15.068	9.479	15.612	9.343	7.493	10.274	9.14	8.851	8.302	8.433	12.353	10.373	11.901	9.714	8.67	7.365	7.935	13.64	7.968	9.11	9.158	10.998	11.77	12.028	17.69	9.611	11.216	10.609
51	22006	Case	13.564	11.705	10.924	10.27	10.297	8.136	17.002	13.415	14.349	6.72	14.233	10.923	8.839	8.742	9.596	10.393	10.013	11.087	12.314	12.893	9.566	15.493	9.322	8.5	10.347	10.062	10.075	8.27	8.756	11.715	11.286	11.848	9.125	7.916	7.447	7.358	14.07	7.978	9.608	8.695	10.336	10.551	13.447	17.772	9.487	11.2	10.424
52	22011	Case	13.396	11.692	13.973	9.596	9.897	8.515	15.211	13.406	14.101	7.625	14.042	14.261	9.174	9.558	10.034	10.558	10.44	11.213	12.289	14.507	8.836	15.357	9.43	7.31	11.342	9.726	9.759	8.619	8.125	12.789	10.332	12.084	10.418	8.643	6.886	6.993	13.731	7.499	9.8	9.246	10.996	11.594	13.119	17.809	9.909	11.36	10.918
53	22016	Control	13.762	11.853	11.591	9.435	9.979	8.717	14.714	13.404	13.918	7.035	14.226	10.768	9.012	9.418	10.15	10.595	10.066	11.064	11.812	14.051	8.893	15.579	9.493	7.275	10.954	10.174	9.537	8.507	7.859	12.522	10.829	11.677	9.607	7.965	6.883	7.958	14.103	7.568	11.231	8.782	11.097	12.28	12.24	17.426	9.813	11.364	10.398
54	22041	Case	13.723	12.733	10.388	8.808	10.264	8.686	14.253	13.637	14.614	7.075	12.821	10.736	9.518	9.004	10.251	10.062	9.937	10.91	12.635	15.127	9.618	15.415	9.487	8.72	10.571	9.813	12.256	8.451	8.367	12.611	10.459	11.633	9.776	8.429	7.161	7.531	13.696	7.909	9.502	8.897	10.954	11.759	12.001	17.473	9.122	11.238	10.429
55	22051	Control	13.714	11.711	11.995	9.619	9.8	8.55	14.056	13.444	14.953	6.476	13.695	10.58	8.72	9.091	10.169	9.787	9.647	10.797	11.81	15.497	9.651	15.377	9.313	7.879	10.407	9.924	8.638	8.101	7.87	12.611	10.059	11.685	9.429	8.338	6.75	7.023	14.83	7.189	9.279	8.686	10.84	11.32	12.44	17.509	9.043	10.895	10.403
56	5078	Case	13.54	12.134	10.421	10.595	10.21	9.289	14.725	13.394	14.307	6.998	13.938	10.405	9.762	8.635	10.019	9.959	9.82	10.888	12.068	14.827	8.825	15.806	9.406	8.036	10.824	10.124	10.102	9.304	8.043	12.72	10.707	11.646	9.457	8.015	6.932	7.903	13.909	7.771	10.121	9.424	10.809	11.177	12.78	17.764	8.679	10.759	10.277
57	5088	Case	13.441	11.657	11.789	11.414	10.182	8.402	13.998	13.025	14.114	7.326	13.705	11.145	9.644	10.261	10.192	10.312	10.231	10.918	11.748	15.074	8.539	15.562	9.512	7.733	9.743	9.827	11.295	8.373	8.202	12.421	10.613	11.707	9.717	8.965	7.097	7.5	13.825	7.778	10.87	9.062	10.96	11.784	13.087	17.798	9.264	11.256	10.827
58	7018	Control	13.737	11.758	16.874	9.745	10.034	8.68	14.124	13.468	14.763	7.11	13.858	10.739	9.153	8.783	10.005	10.36	10.313	11.036	12.149	13.025	9.267	15.636	9.877	7.739	10.881	9.881	9.292	8.223	10.693	12.48	10.264	11.97	9.51	8.019	7.09	7.496	13.828	7.479	9.742	9.309	11.299	11.466	12.146	17.913	9.456	11.326	10.677
59	7025	Control	12.904	11.368	9.887	10.302	11.973	8.765	15.876	13.53	15.244	7.254	13.68	10.11	10.814	9.133	9.992	10.054	10.166	10.641	11.507	16.089	9.916	15.443	9.473	7.866	10.481	9.195	8.937	8.661	8.975	11.819	11.997	11.57	8.78	8.433	7.308	7.862	13.303	7.29	9.071	8.517	11.16	12.193	12.844	17.85	9.333	10.981	10.414
60	7038	Case	13.64	12.064	11.314	10.178	10.855	8.605	15.915	13.348	14.189	6.991	13.978	10.498	9.02	9.057	10.374	10.604	10.648	11.144	11.999	15.423	9.832	15.411	9.497	7.626	10.771	9.907	10.228	8.296	8.933	12.18	10.162	12.093	10.802	8.566	7.309	7.395	13.957	7.383	9.697	8.63	11.653	12.617	11.935	17.462	9.39	11.21	10.497
61	7045	Control	13.985	12.369	10.264	8.918	10.008	8.799	14.504	13.811	14.883	6.974	13.809	11.118	9.616	9.304	9.817	10.595	10.121	11.21	12.667	15.497	9.14	15.842	9.702	8.543	11.411	9.914	9.819	8.542	8.03	12.8	10.618	12.095	9.615	8.07	7.205	7.526	14.189	7.465	9.454	9.242	11.352	12.676	11.804	17.708	8.922	11.379	10.447
62	7049	Case	13.68	11.777	9.99	9.007	10.067	8.759	14.209	13.688	15.389	7.159	14.154	10.914	9.335	9.582	9.752	10.638	10.075	11.287	12.39	14.476	10.083	15.531	9.868	8.613	11.027	10.097	13.129	8.007	8.354	12.499	10.172	12.099	9.408	8.175	7.315	7.992	14.155	7.692	10.479	8.954	10.918	12.263	11.54	17.761	9.053	11.134	10.526
63	8002	Case	13.383	12.029	11.72	12.851	10.236	8.35	13.101	13.367	13.033	7.438	13.645	10.164	9.323	11.48	9.894	9.935	10.01	10.986	12.085	15.465	9.504	15.385	9.203	7.509	10.388	9.251	9.735	9.208	8.579	12.302	10.872	11.05	9.428	8.23	7.305	7.768	13.377	7.698	10.208	9.093	10.536	11.19	14.564	17.833	8.283	11.108	10.418
64	8008	Case	13.499	12.351	10.455	11.913	10.249	8.392	13.332	13.309	14.382	6.869	13.77	10.759	9.313	8.566	10.128	10.716	10.401	10.944	11.949	13.646	9.28	15.531	9.464	7.5	10.512	9.523	9.534	9.232	8.536	12.696	10.606	11.827	9.23	8.256	6.934	7.363	13.689	7.744	9.647	8.548	11.12	11.195	14.001	17.9	9.23	11.185	10.715
65	8035	Control	13.349	11.806	12.474	10.729	10.216	8.166	14.558	13.532	14.783	7.105	14.118	10.136	9.115	8.465	9.787	10.311	10.259	11.19	12.255	15.28	9.409	15.229	9.413	7.322	10.667	10.292	9.823	8.44	8.73	12.051	10.683	11.746	10.78	7.935	6.86	9.324	13.651	8.215	9.769	9.511	10.978	12.087	13.766	17.776	9.494	11.221	10.454
66	8044	Control	13.97	12.326	10.01	9.045	9.754	8.516	13.357	13.749	14.435	7.048	13.533	10.703	9.126	8.625	9.848	10.525	10.319	11.077	12.126	12.708	9.328	15.763	9.581	8.306	11.432	10.723	9.607	8.26	7.985	12.792	10.052	11.924	9.541	8.318	7.118	7.468	13.874	10.534	9.749	8.954	11.112	11.916	12.189	17.823	9.012	11.119	10.685
67	8050	Control	13.554	11.87	10.502	10.876	10.276	8.248	15.12	13.589	14.469	6.896	13.876	10.663	9.051	8.642	9.991	10.146	10.224	11.192	12.085	14.251	9.841	15.395	9.502	7.579	10.355	10.012	9.484	8.619	8.008	12.717	11.135	11.649	9.321	7.927	7.031	7.515	13.414	8.045	10.004	8.74	11.361	10.931	13.858	17.655	8.999	11.289	10.491
68	8084	Control	13.198	11.514	10.923	10.525	10.247	8.081	13.402	12.991	14.21	6.547	13.36	10.014	8.721	8.67	9.922	10.248	10.234	10.884	11.775	12.975	9.408	15.014	9.103	7.201	10.058	9.177	10.431	8.316	7.957	12.498	11.344	11.515	9.242	8.312	6.837	7.627	13.542	8.083	9.765	8.152	10.726	11.042	14.248	17.675	8.513	11.125	10.458
69	8101	Control	13.673	12.117	12.45	11.569	10.061	8.402	13.601	13.72	14.108	7.284	14.079	13.575	9.02	9.104	9.696	10.208	10.001	11.218	12.398	16.142	10.114	15.719	9.465	7.967	10.67	10.072	9.263	8.505	8.248	12.673	10.816	11.977	9.609	7.923	7.089	7.432	13.514	7.862	11.519	8.656	10.965	11.893	13.018	17.812	9.105	11.016	10.332
70	9010	Case	12.628	12.04	10.94	12.207	11.444	8.767	14.336	13.868	14.217	7.417	13.909	9.949	11.515	9.006	10.208	10.362	10.098	10.798	12.472	15.342	10.304	15.314	9.187	7.698	10.134	8.433	9.548	8.811	9.253	13.077	12.061	11.341	8.713	8.437	7.48	8.135	13.582	7.506	9.267	8.582	10.503	12.528	13.962	17.563	9.085	10.93	10.506
71	9012	Case	13.85	12.041	10.402	12.038	10.408	8.483	13.167	13.784	15.566	7.236	13.498	10.637	9.893	9.193	9.881	10.431	10.025	10.873	12.334	15.292	9.906	15.65	9.831	7.881	10.316	10.03	8.574	9.027	8.251	12.524	10.374	11.725	9.5	8.366	7.229	7.54	13.934	7.758	9.235	8.697	11	12.139	11.82	17.754	8.729	11.146	10.545
72	9018	Control	13.762	12.34	9.878	12.395	11.121	8.633	15.293	13.686	14.707	7.075	13.789	10.308	9.751	9.342	10.335	10.542	9.971	11.014	12.55	14.215	10.088	15.725	9.627	7.604	10.659	9.75	9.006	8.686	8.508	12.952	10.996	10.899	10.092	8.524	7.292	7.927	14.022	7.664	9.437	8.78	11.053	12.001	12.819	17.448	9.299	11.488	10.367
73	9026	Case	14.194	11.629	13.911	10.322	10.354	8.655	13.171	13.644	15.398	7.076	13.165	10.9	9.112	9.151	10.452	9.968	9.705	10.867	12.453	13.311	9.589	15.49	9.592	8.118	10.077	10.355	8.997	10.556	8.066	12.244	10.209	11.675	9.572	8.391	7.27	7.737	14.02	7.955	10.349	8.977	11.116	12.121	10.932	17.511	9.032	11.232	10.531
74	9036	Case	16.722	12.251	10.736	10.094	11.253	8.768	13.444	13.41	14.329	7.329	13.59	10.305	10.98	8.877	10.037	9.884	10.191	10.824	12.133	14.956	9.607	15.455	9.754	7.966	9.975	9.417	8.826	8.608	9	13.539	11.843	11.198	9.09	8.417	7.332	7.824	13.958	7.513	9.291	10.647	11.193	11.846	11.974	17.586	9.488	11.001	10.724
75	9046	Control	12.907	11.345	11.296	10.466	11.517	8.825	14.149	13.355	13.554	7.306	13.406	9.822	10.999	9.025	9.86	10.642	10.393	10.827	12.008	15.496	9.666	15.293	9.451	7.7	10.128	8.821	8.921	8.552	8.84	13.864	11.845	11.61	8.992	8.321	8.201	8.001	13.593	7.777	9.157	8.377	10.957	11.12	13.368	17.693	9.573	11.167	10.481
76	9089	Control	13.303	12.335	13.219	10.563	10.991	9.148	16.478	13.719	14.164	7.096	13.937	10.06	9.96	8.972	9.983	10.268	9.974	10.948	11.664	14.91	9.726	15.622	9.519	8.106	9.792	9.606	8.945	8.538	9.083	11.966	11.081	11.802	9.554	8.62	7.178	7.812	13.746	7.669	9.309	10.216	10.826	11.597	13.058	17.654	9.21	11.334	10.476
[truncated: 1,248 more columns]
