# Supplementary material for: Identification of novel biomarkers to monitor β-cell function and enable early detection of type 2 diabetes risk
Source: PLoS One. 2017 Aug 28;12(8):e0182932. doi: 10.1371/journal.pone.0182932 (PMC5573304; doi:10.1371/journal.pone.0182932)
Supplement: S4 Objective 2 — (CSV) [file pone.0182932.s007.csv]

	SUBJECT_ID	Y	p.VEGF	p.Angiogenin	p.bFGF	p.PAI.1	p.ER	p.ERBB2	p.vWF	p.Apo.A.I	p.Apo.B	p.Insulin	p.D.dimer	p.TF	p.COX.2	p.MCP.1	p.IL.8	p.IGFBP.3	p.IGF.I	p.Protein.C	p.Protein.S	p.CRP	p.tPA	p.Cadherin.E	p.Thymidine.kinase	p.PSA	p.Kallikrein.7	p.Glypican.3	p.p27Kip1	p.IL.6	p.TGF.b2	p.TGF.b3	p.PSA.ACT	p.Bcl.2	p.MMP.2	p.IL.1a	p.Cyclin.B1	p.PCNA	p.MIP.3a	p.Met	p.HB.EGF	p.EPI	p.TS	p.PSMA	p.Myoglobin	p.6.Phosphogluconate.dehydrogenase	p.a1.Antichymotrypsin	p.a1.Antitrypsin	p.a2.Antiplasmin
1	1002	Case	13.767	12.122	11.336	10.519	10.022	8.804	15.302	13.364	13.738	6.67	13.682	10.563	9.402	9.039	9.793	10.08	10.13	11.021	12.001	14.665	8.888	15.62	9.353	8.05	9.956	9.358	9.748	8.907	8.399	8.472	12.622	10.537	11.706	9.23	7.859	6.908	8.179	13.652	7.812	12.277	9.012	10.839	12.666	13.153	17.836	9.099	10.957
2	1013	Control	13.723	12.246	11.83	10.483	10.029	8.537	16.472	13.81	13.877	7.228	14.053	11.043	12.092	9.587	9.637	10.316	10.087	11.1	12.472	14.286	10.215	15.956	9.384	7.621	10.952	9.682	9.398	8.535	8.554	8.927	12.446	10.258	11.796	9.372	8.299	7.421	7.383	13.758	7.645	10.448	9.444	11.019	11.8	12.286	17.756	8.974	11.236
3	1028	Control	13.51	11.845	11.489	10.128	9.846	8.335	14.983	13.234	13.788	7.104	13.726	10.454	9.584	8.224	9.657	10.254	10.152	10.992	11.822	12.979	8.667	15.513	9.564	8.012	10.133	10.005	9.427	8.727	9.229	8.615	12.612	10.356	12.045	10.048	8.181	7.392	7.397	13.461	7.956	9.92	8.676	10.794	12.185	13.535	17.992	9.286	11.048
4	1031	Control	13.333	11.517	12.947	9.747	9.723	8.793	14.619	13.043	13.453	6.877	13.573	10.224	8.917	11.066	9.804	9.996	10.087	10.63	11.494	14.562	10.61	15.418	9.354	7.492	9.857	9.911	9.152	8.227	8.057	8.552	12.437	10.266	11.996	10.182	7.79	7.006	7.558	13.459	7.408	9.491	8.72	10.875	11.291	12.681	17.748	8.718	10.89
5	1047	Control	13.604	12.67	11.495	10.608	9.803	8.991	13.736	13.544	13.818	7.504	13.622	10.338	9.488	8.25	10.035	10.664	10.333	11.004	12.347	13.428	9.366	15.41	9.664	7.996	10.693	9.991	9.115	8.602	8.067	8.539	12.399	10.341	11.762	9.073	8.015	7.403	7.863	13.785	7.9	9.434	8.778	10.992	11.997	13.125	17.743	9.225	11.173
6	1051	Control	13.74	12.02	11.212	11.214	9.431	8.512	14.054	13.451	14.162	7.296	13.938	10.691	9.209	12.469	9.58	9.999	9.924	10.89	12.269	15.832	9.566	15.706	9.405	7.844	10.557	9.666	10.77	9.681	8.01	8.808	12.659	9.803	11.768	9.54	8.285	6.997	7.303	13.803	7.713	10.702	10.171	10.729	11.792	12.439	17.844	9.197	11.007
7	1091	Case	13.726	12.038	14.358	11.287	10.09	10.989	12.941	13.56	14.243	7.444	13.21	10.768	9.277	9.387	9.855	10.116	9.95	11.013	11.683	15.541	9.195	15.383	9.273	7.656	10.471	9.465	9.022	8.775	8.24	8.651	12.391	10.462	11.116	9.319	10.028	7.083	7.344	13.538	7.72	9.815	8.641	10.782	11.404	11.976	17.466	9.165	11.075
8	5078	Case	13.573	11.958	11.208	11.82	9.927	8.821	15.627	13.42	13.391	6.922	13.894	10.206	9.463	9.223	10.477	10.199	9.982	10.962	12.235	14.628	8.586	15.552	9.228	7.912	11.055	9.728	10.235	9.487	8.177	8.687	12.57	10.565	11.198	9.507	8.101	6.994	8.01	13.725	7.65	10.415	9.107	11.936	11.068	14.231	17.513	8.695	10.63
9	5088	Case	13.493	11.892	11.331	12.647	9.941	8.517	13.672	13.061	13.307	7.508	12.812	10.268	9.292	9.227	10.282	10.28	10.065	11.059	12.098	15.622	8.742	15.46	9.453	7.751	9.809	9.857	9.674	8.572	8.337	9.011	12.408	10.526	11.75	9.663	8.92	7.489	7.77	13.903	7.545	10.563	8.691	10.886	11.406	12.16	17.747	9.567	11.069
10	7018	Control	13.831	11.762	16.475	9.829	10.306	8.648	13.773	13.552	14.811	7.279	13.7	10.737	9.032	8.739	10.071	10.359	10.31	11.092	12.229	13.491	9.243	15.508	9.691	7.554	10.802	10.077	9.294	8.095	10.282	8.693	12.391	10.134	11.912	9.556	7.964	7.177	7.519	13.803	7.675	9.617	9.046	11.21	11.495	12.382	18.197	9.502	11.141
11	7025	Control	13.84	11.697	10.056	10.415	10.558	8.694	14.519	13.97	15.808	6.939	13.89	10.731	9.118	8.565	10.113	10.554	10.434	10.569	11.964	15.412	9.737	14.77	9.827	8.21	11.186	10.517	8.98	8.206	7.83	8.756	12.083	10.248	11.656	9.491	8.186	7.27	7.097	13.463	7.527	9.265	8.894	11.443	12.265	13.269	17.239	8.658	11
12	7038	Case	13.838	11.447	11.304	10.051	10.861	8.553	14.249	13.588	13.525	7.095	13.111	10.734	8.977	8.681	10.235	10.342	10.453	11.23	11.537	16.079	9.003	15.658	9.436	7.607	10.899	9.725	9.845	8.13	9.123	8.904	12.008	10.283	12.066	11.64	8.642	7.349	7.442	13.587	7.357	9.712	8.698	11.792	12.358	12.613	17.606	9.075	10.958
13	7045	Control	13.899	12.368	9.841	10.035	10.295	8.654	15.129	13.918	15.439	7.157	12.854	11.79	9.55	9.373	9.836	10.413	9.975	11.271	12.392	14.243	9.229	15.651	9.436	8.154	10.803	9.72	9.795	8.085	8.052	8.657	12.894	10.177	11.832	9.864	8.234	7.276	7.632	14.124	7.667	9.271	9.068	11.209	12.044	11.781	17.926	8.772	11.352
14	8002	Case	13.286	12.152	11.852	12.058	10.589	8.189	13.466	13.417	12.955	7.264	13.974	9.952	9.455	10.993	9.744	10.012	10.107	11.078	12.239	15.239	9.214	15.249	9.096	7.281	9.906	9.294	10.083	9.336	8.529	8.588	12.258	11.489	10.947	9.468	7.976	6.976	7.645	13.25	8.182	10.186	9.171	10.611	10.772	14.988	17.703	8.14	11.242
15	8008	Case	13.793	11.919	11.12	11.125	10.539	8.145	14.364	13.413	13.526	6.84	13.651	10.916	9.294	8.628	10.216	10.519	10.074	11.064	11.998	13.045	9.154	15.561	9.328	7.478	10.5	9.878	9.789	9.216	9.663	8.622	12.798	10.836	11.614	9.31	8.37	7.041	7.569	13.752	7.904	9.593	8.713	10.96	11.114	14.378	17.554	9.131	11.199
16	8017	Case	13.403	12.158	9.547	10.302	9.905	8.536	14.397	13.445	14.781	7.489	13.922	10.475	9.134	8.34	9.791	10.413	10.121	11.243	12.298	16.003	9.516	15.611	9.91	7.715	9.299	9.432	9.31	8.166	8.164	8.836	12.667	10.166	12.071	9.628	8.027	7.3	7.587	13.618	7.836	10.69	8.749	11.274	11.76	12.251	18.1	9.307	11.254
17	8044	Control	13.867	12.125	12.788	9.17	9.935	8.409	13.259	11.006	14.838	6.954	12.283	10.798	9	8.615	9.884	10.272	10.074	11.103	12.237	11.629	9.083	15.617	9.453	7.964	11.218	10.845	9.674	8.373	8.033	8.831	12.293	10.147	11.904	9.563	8.226	7.11	7.42	14.005	10.195	9.743	8.987	10.927	12.33	12.551	17.807	9.268	11.11
18	8050	Control	13.624	11.846	10.571	11.151	9.956	8.339	13.606	13.591	14.279	7.053	13.726	10.783	8.968	8.503	9.742	10.044	10.091	11.026	12.092	15.215	9.783	15.525	9.567	7.501	10.206	9.928	9.326	8.683	8.057	8.778	12.665	10.184	11.941	9.494	7.787	7.065	7.279	13.614	7.77	10.316	8.888	11.171	11.844	13.231	17.75	9.382	11.337
19	8084	Control	13.45	11.672	10.823	9.358	9.84	8.241	13.019	13.235	14.438	6.789	13.603	10.097	8.761	8.506	10.011	10.423	10.072	10.947	12.156	13.688	9.078	15.373	9.199	7.355	10.257	9.647	9.652	8.316	7.883	8.547	12.52	10.158	11.664	9.413	8.343	7.061	7.362	13.737	7.641	9.514	8.304	11.13	11.282	12.741	17.722	8.455	11.26
20	8101	Control	13.771	12.352	13.665	10.827	9.877	8.462	13.516	13.813	14.167	7.141	14.13	13.59	8.995	9.099	9.733	10.418	9.829	11.529	12.814	15.691	9.539	15.332	9.553	8.127	10.746	10.341	9.211	8.327	8.099	8.686	12.791	10.492	11.851	9.728	7.897	7.206	7.379	13.755	7.987	11.667	8.84	10.998	11.919	12.451	17.566	9.349	11.27
21	9010	Case	13.806	12.197	12.754	13.148	10.132	8.129	14.074	13.634	13.661	7.667	13.489	10.029	9.227	9.318	10.823	10.441	10.153	10.723	12.385	15.277	9.73	15.777	9.269	7.705	10.107	9.169	9.975	8.771	8.271	8.667	12.018	10.614	11.908	9.362	8.163	7.28	7.776	13.711	7.797	10.244	9.352	10.407	11.28	13.953	17.587	8.776	10.884
22	9012	Case	13.814	12.138	10.725	11.981	10.614	8.278	15.534	13.651	14.948	7.384	13.774	9.691	9.235	9.788	10.348	10.457	9.81	11.065	12.543	14.547	9.985	15.452	9.909	7.709	10.361	9.947	8.485	8.907	8.241	8.785	12.083	10.444	11.589	9.649	8.616	7.136	7.568	13.907	8.031	9.067	8.673	11.003	11.721	12.743	17.464	8.958	11.182
23	9018	Control	14	12.171	9.885	12.105	10.38	8.584	13.511	13.505	13.633	7.307	13.216	9.856	9.183	9.606	10.785	10.379	9.638	11.17	12.431	14.714	9.792	15.819	9.814	7.683	10.383	9.781	8.95	8.587	8.327	9.005	12.468	10.525	11.333	9.982	8.803	7.465	7.903	14.115	7.836	9.42	8.757	10.884	11.727	11.828	17.464	9.117	11.315
24	9026	Case	13.682	11.637	13.659	9.721	10.658	8.386	14.318	13.273	14.049	6.594	13.733	10.814	8.891	9.054	10.039	9.933	10.111	10.787	12.153	14.178	9.057	15.207	9.373	8.624	9.637	9.922	10.571	9.945	7.903	8.707	12.466	11.703	11.772	9.262	8.007	6.913	7.889	13.61	8.432	11.359	8.651	10.857	11.291	13.571	17.765	9.072	11.089
25	9036	Case	17.839	12.304	10.652	11.434	9.884	8.531	15.169	13.571	14.42	7.029	13.783	10.436	9.697	9.092	10.36	9.803	9.921	10.864	12.271	15.277	10.085	15.786	10.094	8.177	10.064	10.374	8.928	8.143	7.979	8.864	12.299	10.194	11.321	9.716	8.419	7.212	7.393	13.748	7.775	9.394	10.867	11.449	11.896	11.383	17.618	9.117	10.837
26	9089	Control	13.89	12.351	13.962	11.173	10.035	10.621	12.958	13.432	14.366	7.189	13.566	10.321	9.551	9.416	10.511	10.054	9.715	10.938	11.923	14.32	9.917	16.075	9.538	8.043	9.822	10.124	9.06	8.109	9.653	9.631	12.412	9.992	11.753	10.04	8.696	7.193	7.975	14.24	7.803	9.27	10.734	10.788	11.769	11.527	17.705	9.155	11.452
27	12027	Control	13.576	11.722	10.297	10.545	11.109	8.593	15.376	13.54	14.544	6.819	13.855	12.142	10.218	8.38	9.523	9.799	10.069	10.831	11.732	13.915	9.503	15.756	9.17	7.385	10.541	9.288	12.646	9.128	8.667	9.43	12.935	11.44	11.608	8.997	7.982	6.919	7.57	13.58	7.12	9.703	8.183	10.882	11.364	12.945	17.775	9.281	10.96
28	12042	Control	13.3	11.986	10.409	12.185	10.062	8.568	13.476	13.799	14.533	7.592	13.716	10.946	9.245	9.436	10.531	10.412	10.077	11.124	12.073	13.673	9.338	15.517	9.405	7.524	11.076	10.219	9.394	8.938	8.344	8.965	12.526	10.682	11.627	9.42	8.327	7.296	7.772	13.845	8.26	11.005	8.55	11.182	12.465	12.739	17.787	9.449	11.154
29	12044	Control	13.79	11.594	11.039	10.418	10.432	8.402	14.223	13.796	15.432	6.688	13.537	11.131	9.139	8.871	10.749	10.384	10.062	10.941	11.627	14.569	9.417	15.763	9.577	7.559	10.658	10.938	9.27	8.307	8.115	8.679	12.281	10.278	11.743	10.09	8.096	7.122	7.277	13.821	7.379	9.893	9.402	11.193	12.038	12.504	17.669	9.553	11.092
30	12053	Case	13.584	12.079	10.565	9.573	10.091	8.264	13.938	13.134	14.802	6.685	13.793	10.752	9.038	8.901	9.332	10.094	10.156	10.603	11.876	15.426	8.541	15.471	9.237	7.176	9.798	10.24	9.199	8.374	7.78	8.614	12.43	10.314	11.65	9.596	7.814	7.06	6.947	14.237	6.772	9.47	8.657	10.856	11.884	12.144	17.941	9.174	10.952
31	12076	Control	13.412	12.121	10.799	11.421	10.671	9.663	12.587	13.543	14.008	6.937	13.229	10.472	9.685	8.94	9.791	10.371	10.368	10.869	11.898	10.609	9.526	15.668	9.325	7.365	10.372	10.189	8.816	8.628	8.24	9.004	12.562	11.153	11.65	9.078	8.041	6.906	8.878	13.701	7.54	10.142	8.65	10.819	11.27	13.981	17.88	8.934	11.321
32	13022	Case	13.458	11.769	11.296	11.264	10.439	8.595	13.038	13.57	13.911	6.833	13.347	10.32	9.374	8.724	9.968	10.907	10.168	11.112	12.235	12.446	8.937	15.524	9.47	7.487	10.49	10.211	11.866	8.558	8.252	8.785	12.179	10.662	11.856	9.591	8.262	7.07	7.7	14.086	7.837	10.345	8.473	11.35	11.245	13.969	17.518	9.423	11.463
33	13033	Control	13.618	12.069	11.92	10.82	10.421	8.499	13.677	13.79	14.072	6.868	13.408	10.343	9.36	9.309	9.97	10.107	10.184	11.057	11.922	16.142	9.18	15.863	9.326	7.431	9.947	10.092	9.476	9.244	8.561	8.528	12.021	10.896	11.472	9.475	8.098	7.001	8.48	13.726	7.995	10.101	8.574	10.852	11.295	13.984	17.788	9.055	11.142
34	13040	Control	13.624	11.883	11.769	11.745	10.954	8.746	13.366	13.719	14.386	6.814	13.678	10.331	9.162	9.404	9.848	10.612	10.023	11.2	12.565	14.7	9.849	15.64	9.306	8.224	10.55	9.317	9.095	8.81	8.375	8.771	12.385	10.995	11.289	9.357	8.132	8.144	8.096	13.412	8.074	9.461	8.466	11.041	12.049	14.202	17.176	9.298	11.313
35	13050	Control	13.3	11.722	10.542	11.107	10.886	8.273	13.196	13.587	13.854	6.838	13.376	10.356	9.802	8.983	9.949	10.475	10.468	10.989	12.141	11.501	9.075	15.445	9.259	7.509	10.489	9.632	9.231	8.666	8.422	8.824	12.819	11.395	11.602	9.16	8.149	7.055	8.301	13.77	8.026	10.577	8.464	10.836	11.932	14.783	17.665	9.58	11.227
36	13060	Case	13.493	11.276	12.255	9.824	9.791	8.251	13.681	13.104	13.697	6.952	13.526	10.106	8.94	9.12	10.093	10.134	9.93	11.387	11.939	14.263	8.591	15.629	9.33	7.375	10.096	9.904	9.055	8.495	7.988	8.378	11.857	9.997	11.647	9.735	8.172	8.732	7.298	13.761	7.673	10.251	8.854	11.047	10.663	13.045	17.579	8.653	11.018
37	13063	Control	13.937	11.868	11.648	10.818	10.954	9.388	13.963	13.75	15.024	6.927	13.07	9.735	9.415	9.434	10.431	10.374	9.642	11.241	12.595	14.797	9.03	15.676	9.078	7.381	10.452	9.64	8.501	8.423	8.333	8.881	12.552	11.228	11.152	9.768	8.35	7.314	7.823	14.106	8.314	8.913	9.278	10.574	10.755	13.562	17.369	9.469	11.445
38	14007	Case	13.797	12.256	10.497	8.968	10.186	9.636	13.505	13.849	14.6	7.134	13.194	9.946	9.412	9.347	9.878	10.533	10.902	11.124	12.427	13.009	9.137	15.449	10.331	7.655	10.632	9.763	9.513	8.236	7.837	8.757	11.901	10.083	11.64	9.53	8.225	8.23	7.498	13.921	7.548	9.299	9.115	11.11	11.691	12.444	17.145	8.966	11.329
39	14008	Case	13.495	10.795	11.318	10.048	10.03	8.285	13.916	13.285	14.541	6.528	13.81	10.69	8.793	8.916	9.721	10.151	10.109	10.626	11.949	13.884	8.888	15.519	9.342	7.186	10.722	9.568	9.725	8.11	7.854	8.536	12.654	10.544	11.836	9.329	7.928	7.148	7.131	13.719	7.711	9.495	8.432	10.778	10.454	13.699	17.883	9.292	10.889
40	14009	Case	13.901	12.006	9.855	10.452	10.167	8.375	15.945	13.62	13.776	6.736	13.682	10.841	9.296	9.162	10.672	10.098	9.963	10.981	12.314	13.665	9.672	16.288	9.643	7.554	10.308	9.929	8.986	8.634	8.082	8.705	12.23	10.265	11.494	10.167	8.204	7.082	7.612	13.813	8.017	10.81	9.189	11.037	11.247	13.25	17.815	8.515	11.036
41	14013	Control	13.912	11.422	12.324	8.557	10.278	8.495	14.673	13.506	14.123	7.556	13.544	10.738	9.096	11.175	10.127	10.535	10.054	11.097	12.054	14.082	8.876	15.88	9.408	7.485	10.338	10.585	9.05	7.879	7.975	9.026	12.903	10.36	11.999	9.212	8.019	7.073	7.376	14.368	7.563	9.726	9.31	11.075	11.36	11.637	17.654	9.912	11.127
42	14031	Case	13.84	12.209	11.374	10.428	9.99	8.557	13.421	13.665	14.519	6.915	13.731	11.517	9.222	8.742	9.844	10.473	10.166	11.242	12.1	13.442	9.3	15.706	9.525	7.523	10.517	9.825	10.016	8.3	8.626	8.678	13.033	10.821	11.789	10.178	7.976	7.128	7.391	14.309	7.82	9.934	9.018	10.968	11.3	12.77	17.996	9.76	11.184
43	14047	Case	13.731	12.613	10.289	10.455	10.221	8.864	14.017	14.041	14.661	7.306	13.669	10.685	9.021	8.785	9.781	10.732	10.027	11.406	12.658	14.177	9.755	15.698	9.606	7.98	10.787	10.006	9.125	8.372	8.936	8.848	12.003	10.134	11.937	9.877	8.134	7.183	9.296	13.898	7.947	9.696	8.797	10.989	11.706	12.357	17.578	7.997	11.627
44	14048	Case	13.702	12.673	10.262	10.099	10.562	9.823	15.1	13.506	13.318	6.748	13.716	9.95	9.326	9.237	9.907	10.401	10.362	11.039	12.241	15.68	9.162	15.246	9.354	7.296	10.488	9.523	9.978	8.74	7.988	8.831	12.458	11.333	11.257	9.873	9.732	7.131	7.634	13.743	8.124	9.773	9.131	10.964	10.948	14.821	17.656	9.494	11.202
45	14053	Control	13.663	12.449	10.453	10.213	10.462	8.325	13.079	13.486	13.617	6.629	13.607	10.607	8.938	9.32	10.019	10.706	10.165	11.384	12.57	14.961	9.32	15.803	9.515	7.456	10.733	9.828	9.762	8.138	8.037	8.723	12.561	11.271	11.746	9.437	8.553	7.089	8.03	13.699	8.091	9.267	8.674	11.115	10.887	14.118	17.52	9.527	11.475
46	14054	Case	13.71	11.654	10.321	10.067	10.167	9.082	16.155	13.708	14.147	7.273	14.072	10.57	9.07	9.821	9.849	10.581	10.176	11.129	12.184	14.132	10.512	15.904	9.503	8.332	10.799	10.117	8.995	8.185	8.251	8.789	12.731	10.232	11.886	9.735	8.191	7.149	7.784	13.642	7.743	9.211	8.836	11.132	11.801	12.925	17.767	8.812	11.027
47	14055	Control	13.507	11.925	13.28	9.852	10.22	8.306	14.906	13.179	13.927	7.455	13.59	10.666	9.006	9.235	9.665	9.9	9.856	10.301	11.882	13.557	9.159	15.672	9.38	7.39	10.742	9.653	9.719	7.837	7.937	8.749	12.009	9.737	12.051	10.275	7.972	9.806	7.531	14.042	7.662	9.341	9.765	10.857	12.049	12.092	17.716	9.26	10.938
48	14081	Case	13.585	12.331	11.713	11.618	10.089	8.259	14.248	13.66	14.215	7.146	13.641	9.961	11.188	8.915	9.833	10.283	10.149	11.031	11.961	14.003	9.6	15.577	9.443	7.37	10.281	9.807	10.179	10.863	8.508	8.731	12.262	10.627	11.653	9.306	7.982	7.327	7.662	13.445	7.778	10.093	8.7	10.758	11.605	14.632	17.687	9.037	11.028
49	15029	Control	12.804	12.053	11.408	11.52	10.668	8.414	13.293	13.275	13.402	7.598	13.922	10.016	9.397	8.85	9.812	10.755	10.494	11.014	11.947	13.223	9.014	15.132	9.143	7.565	10.166	9.591	9.634	9.375	9.249	8.629	12.444	11.334	11.569	10.074	8.145	7.128	8	13.614	8.068	9.998	8.39	10.851	11.127	14.944	18.047	9.475	11.216
50	15031	Case	13.641	11.96	10.666	10.698	10.272	8.677	17.432	13.754	15.358	7.398	13.964	10.672	9.167	9.738	10.148	10.416	9.895	11.513	12.339	16.158	10.066	16.051	9.585	7.625	10.799	10.016	10.027	8.382	9.581	9.036	12.034	10.232	11.782	9.808	8.571	7.261	7.592	13.791	7.943	9.696	14.811	10.706	11.29	10.72	17.988	9.299	11.155
51	15083	Case	13.638	11.591	15.118	10.87	10.201	8.589	13.216	13.578	15.652	7.017	13.643	11.403	8.873	8.869	9.961	9.642	9.732	10.84	11.941	15.076	9.565	15.605	9.432	7.685	10.96	9.649	9.122	8.694	8.228	8.746	12.36	10.292	11.796	9.448	7.98	7.075	7.604	13.728	7.814	9.896	9.049	10.837	11.209	11.445	17.853	9.34	11.11
52	15090	Control	12.844	12.031	9.898	12.548	10.447	9.067	14.509	13.581	14.652	7.365	13.534	9.681	9.302	10.98	10.513	10.399	10.261	11.044	12.036	13.319	9.271	15.242	9.262	7.565	10.577	9.162	9.168	8.363	8.511	8.992	12.221	10.933	11.73	9.635	8.733	7.516	7.993	13.525	7.88	10.433	9.177	10.703	11.237	11.519	17.973	9.398	11.095
53	17010	Case	13.653	11.71	11.034	10.166	10.466	8.605	12.877	13.89	16.685	7.116	13.889	11.23	9.207	9.572	11.055	10.023	9.955	11.002	12.082	14.525	9.176	15.375	9.584	7.789	10.448	10.212	9.196	8.628	8.237	8.631	13.149	10.644	11.501	9.8	8.302	7.221	7.602	13.731	7.818	9.729	8.981	10.994	13.165	12.028	17.982	8.625	11.095
54	17018	Control	13.508	12	11.403	10.13	10.442	8.223	13.587	12.989	15.919	6.785	13.315	10.25	9.197	8.982	10.221	10.265	10.784	10.788	11.938	13.264	8.367	15.443	9.267	7.546	10.177	9.488	9.201	8.929	8.479	8.655	12.586	10.707	11.408	9.461	8.36	7.106	7.698	13.613	7.846	9.314	8.767	10.923	11.728	13.754	17.517	9.23	11.055
55	17076	Control	13.605	11.827	11.33	9.718	10.196	8.413	13.894	12.595	15.869	6.881	14.073	10.72	8.95	9.169	10.001	10.378	10.163	10.717	12.43	16.079	9.491	15.716	9.479	7.431	10.802	9.353	9.801	8.157	8.204	8.606	13.012	11.004	11.337	9.516	9.67	7.379	7.807	13.831	8.279	9.193	9.033	11.107	11.919	11.866	17.578	10.104	10.792
56	17088	Control	13.92	12.04	9.76	9.86	10.363	8.72	14.083	13.049	15.9	7.322	14.238	10.934	9.116	9.672	10.666	10.547	10.054	11.022	12.001	15.822	9.473	16.183	9.516	7.514	10.294	10.172	9.534	8.181	8.15	8.845	12.374	10.433	11.667	10.28	8.329	7.2	7.563	14.134	7.785	9.47	8.711	11.106	12.516	10.387	17.89	9.547	11.053
57	18016	Case	13.882	11.797	10.481	10.435	9.595	8.639	13.986	13.032	14.965	7.56	14.161	10.532	9.187	8.979	9.953	10.377	10.308	10.857	12.147	12.668	8.855	15.974	9.665	7.524	10.092	10.357	9.196	8.193	8.13	8.68	12.78	9.946	12.003	14.103	7.977	7.085	8.542	13.933	7.235	10.582	9.194	11.233	11.685	10.832	18.035	9.4	11.148
58	18035	Case	13.689	11.871	10.554	11.127	9.986	8.839	14.605	13.281	14.999	6.98	13.984	11.007	9.325	9.284	10.258	9.935	9.945	10.98	12.131	15.233	9.07	15.385	9.609	7.504	10.452	10.102	9.204	8.07	8.007	8.888	12.53	10.308	11.915	9.573	8.089	9.991	7.629	14.053	7.597	9.912	8.681	11.35	12.425	11.223	17.912	9.012	11.159
59	18051	Case	13.764	11.365	9.903	11.434	10.12	8.596	13.052	13.404	14.658	7.287	13.643	10.989	9.051	9.089	9.857	10.385	10.068	10.814	12.044	15.705	9.59	15.708	9.675	7.739	10.349	9.975	14.117	8.82	8.224	8.921	11.993	10.251	12.101	9.511	8.074	7.106	7.766	13.885	7.67	9.957	9.271	11.049	11.539	11.724	17.894	8.917	11.126
60	18071	Case	13.504	11.162	10.096	11.052	9.53	8.354	12.923	13.133	14.131	6.709	13.612	10.55	9.073	8.441	9.561	10.147	9.97	10.513	11.763	15.503	8.62	15.55	9.425	7.61	10.602	10.069	8.5	7.945	8.017	8.628	12.486	9.758	11.803	9.699	8.088	7.038	7.24	13.796	7.458	9.664	8.629	10.909	11.229	11.44	17.868	8.631	10.955
61	19051	Control	13.82	11.757	9.786	11.556	9.747	8.586	14.083	13.193	14.265	7.275	14.114	11.201	9.046	8.565	9.657	10.361	9.933	11.075	12.334	15.373	9.705	15.531	9.563	7.865	9.978	10.309	9.655	8.271	7.997	8.966	12.589	10.378	11.809	10.985	8.253	7.251	7.752	13.972	7.503	10.196	8.906	11.379	11.162	10.859	17.881	9.252	11.097
62	19070	Control	12.833	11.945	10.879	11.652	11.558	8.841	13.153	13.424	13.006	7.095	13.755	11.028	11.062	8.622	9.936	10.306	10.316	10.92	11.965	15.835	9.844	15.296	9.421	7.859	10.531	8.758	9.727	8.352	8.856	9.977	13.466	12.144	11.725	8.758	8.104	7.231	7.863	13.479	7.366	9.99	8.35	10.905	11.388	13.28	17.82	8.937	11.084
63	20016	Control	13.651	12.236	10.622	9.967	10.418	8.639	15.927	13.348	14.502	6.992	13.728	11.506	9.276	9.12	9.578	10.339	10.274	10.905	11.997	14.844	9.275	15.601	9.761	10.296	11.058	9.362	9.471	8.204	9.616	8.881	13.098	10.538	11.773	10.025	8.196	7.011	7.564	13.686	7.365	9.567	8.994	11.386	11.731	12.905	18.004	9.718	11.144
64	20017	Case	14.034	11.63	10.556	10.546	10.492	8.772	14.542	13.378	14.317	6.924	13.668	10.245	9.211	8.874	9.746	9.971	9.75	10.866	12.149	14.265	8.928	15.57	9.515	7.617	10.46	10.797	9.139	8.681	8.003	8.842	12.991	10.555	11.321	9.671	8.524	7.263	7.353	14.057	7.658	9.707	8.767	11.285	11.501	13.275	17.271	9.502	10.335
65	20019	Case	13.379	12.287	9.604	11.433	10.217	8.4	14.585	13.183	13.876	6.85	13.925	10.791	9.123	8.841	9.307	10.536	10.201	11.109	12.066	16	9.352	15.589	9.384	7.506	9.939	9.079	10.089	8.556	8.059	8.878	12.307	10.526	11.777	9.86	8.262	6.961	7.536	13.537	7.399	10.295	8.503	10.94	11.67	13.133	17.654	9.158	11.22
66	21034	Case	13.748	12.12	10.062	11.431	10.238	8.665	14.557	14.074	17.164	7.019	14.13	11.699	9.463	8.952	9.624	10.849	10.153	11.428	12.207	15.59	9.041	15.855	9.501	7.64	10.594	10.016	9.823	8.375	7.958	8.648	12.564	11.487	11.696	9.682	9.31	7.232	10.002	13.64	8.143	10.474	8.856	10.759	11.76	11.889	17.695	9.083	10.694
67	21042	Control	13.548	11.936	10.6	11.427	10.028	8.332	13.818	13.588	16.326	6.852	13.605	12.145	8.746	8.503	9.747	10.169	9.848	10.651	11.161	13.9	8.33	15.908	9.223	7.236	9.944	9.511	9.475	7.722	8.035	8.32	12.725	10.34	11.623	9.926	8.546	6.854	7.266	13.686	7.317	9.714	9.104	10.797	10.963	9.69	17.704	9.044	10.976
68	22006	Case	13.805	11.688	9.834	10.671	9.948	8.461	14.431	13.415	14.424	6.963	13.684	10.768	9.124	8.575	9.603	10.091	10.104	10.943	12.104	15.003	9.203	15.795	9.793	8.982	10.503	9.987	9.318	8.192	9.059	8.804	12.117	10.038	11.976	9.376	8.365	7.762	7.22	14.126	7.343	9.493	8.795	10.826	11.673	11.129	17.698	9.104	11.05
69	22011	Case	13.635	11.822	13.149	8.769	10.046	8.701	13.916	13.417	14.427	7.768	13.719	14.422	9.312	9.753	10.253	10.334	10.237	10.984	12.236	15.637	8.775	15.916	9.642	7.615	11.069	10.09	11.226	8.328	8.051	8.836	12.69	10.255	12.162	10.449	8.13	7.033	7.415	14.122	7.503	9.476	9.231	11.091	11.891	11.851	18.259	9.469	11.103
70	22016	Control	14.143	11.924	10.705	8.574	9.973	8.739	14.171	13.438	13.768	7.015	13.935	10.773	9.201	9.222	10.212	10.519	9.902	11.161	12.01	15.086	8.383	15.841	9.675	7.577	10.878	10.302	8.947	9.768	8.009	9.003	12.644	10.221	11.754	9.487	8.12	7.103	7.871	14.301	7.175	10.342	8.996	11.268	12.16	11.403	17.521	9.827	11.343
71	22041	Case	13.983	12.566	10.222	8.942	10.137	8.837	13.938	13.46	14.322	6.857	13.679	11.321	9.584	9.104	9.99	10.223	9.945	11.008	12.402	14.706	9.706	15.509	9.532	8.206	10.725	9.885	13.485	8.307	8.131	8.811	12.539	10.045	11.684	10.038	8.302	7.186	7.538	13.746	7.566	9.485	9.104	10.951	12.191	11.532	17.416	9.023	11.179
72	22051	Control	13.433	11.482	11.965	9.724	9.999	8.394	14.777	13.062	14.2	6.508	13.76	10.404	9.318	8.611	9.853	9.77	9.829	10.773	11.662	14.835	9.336	15.329	9.213	7.954	10.501	9.67	8.597	8.066	7.825	8.591	12.628	10.346	11.751	9.186	7.938	6.585	6.809	14.454	6.874	9.625	8.388	10.806	11.619	13.063	17.838	8.968	10.78
[truncated: 981 more columns]
