# Supplementary material for: Identification of novel biomarkers to monitor β-cell function and enable early detection of type 2 diabetes risk
Source: PLoS One. 2017 Aug 28;12(8):e0182932. doi: 10.1371/journal.pone.0182932 (PMC5573304; doi:10.1371/journal.pone.0182932)
Supplement: S5 Objective 2 — (CSV) [file pone.0182932.s008.csv]

	SUBJECT_ID	Y	hsa-let-7c	hsa-miR-10a	hsa-miR-15a	hsa-miR-15b	hsa-miR-16	hsa-miR-19a	hsa-miR-19b	hsa-miR-21	hsa-miR-23a	hsa-miR-24	hsa-miR-25	hsa-miR-26a	hsa-miR-26b	hsa-miR-27a	hsa-miR-27b	hsa-miR-28	hsa-miR-29b	hsa-miR-30c	hsa-miR-34a	hsa-miR-92a	hsa-miR-95	hsa-miR-99b	hsa-miR-103	hsa-miR-106b	hsa-miR-125b	hsa-miR-127	hsa-miR-130a	hsa-miR-130b	hsa-miR-132	hsa-miR-135a	hsa-miR-142-3p	hsa-miR-146a	hsa-miR-148a	hsa-miR-148b	hsa-miR-150	hsa-miR-152	hsa-miR-181a	hsa-miR-181c	hsa-miR-184	hsa-miR-190	hsa-miR-192	hsa-miR-194	hsa-miR-195	hsa-miR-199a	hsa-miR-199b	hsa-miR-203	hsa-miR-204
1	10009	Case	26.18188523	22.61622278	30	30	16.38536827	20.7452797	14.67197268	16.0977908	30	15.97358542	30	20.01061665	19.42186672	20.90091716	30	22.62668645	25.06497102	17.57158973	20.19414888	12.78081001	26.52063338	19.96212692	30	18.48508623	23.6593245	23.54040221	18.16919982	19.86642411	20.34743616	27.3966953	18.92936	17.47478638	21.00707114	22.51517322	16.11269805	20.57159392	30	26.5128895	30	26.13167366	18.45984804	24.41894726	21.72329647	30	30	21.3701102	24.48302119
2	1002	Case	26.79153222	26.21458081	23.93630455	19.7343237	16.62701292	18.56954105	14.01356941	16.77796776	30	14.00449736	20.13796304	17.68968011	18.46356376	19.8984126	20.98092568	20.48811851	25.44812998	16.84011163	23.6911798	14.87978982	27.21175205	21.36619202	21.4991567	18.71509807	25.96316882	23.95889049	18.81465449	20.83346735	20.89930109	28.28195488	17.81215201	13.88654014	20.57928182	21.7860577	18.66028819	20.10001121	22.55226265	26.09873185	30	28.89419478	20.36340396	25.96670683	21.7072701	25.62393621	27.13506833	26.50636537	25.52372166
3	1013	Control	25.36485274	24.97340438	30	19.73471884	15.8857171	18.83844874	14.2982169	17.18618382	24.85253475	14.77546132	19.96041289	18.07348606	18.87334352	20.00101494	22.06466228	20.96365916	25.09374152	16.7552024	22.36903747	15.0837995	29.84287914	21.02839109	20.83326774	18.8355165	25.05806291	21.42653285	18.7373281	21.30862024	21.12994975	27.10859399	17.55440894	15.7129227	21.42320651	22.44837406	17.30913303	21.01211039	23.94547806	27.43605735	30	26.69729494	20.30568598	26.42985779	20.88087048	25.28336557	30	24.12982225	24.33853639
4	1028	Control	25.08212716	27.27803362	30	18.76668115	15.99984937	18.84013571	14.39280372	20.15788744	30	13.45767418	24.43525592	17.67599798	19.30662599	20.34766554	24.36326448	21.24403503	30	16.61269797	21.45439632	15.91851592	27.1478206	21.48557915	19.69259215	18.86484461	25.20914371	23.83197111	19.7888354	22.39316243	20.43685215	28.00305025	20.1365756	13.94380163	25.17821585	22.49245789	17.271002	20.90284358	24.92774612	26.68244979	30	30	20.83050892	26.36476617	22.9533603	26.25911629	27.25189834	25.49971378	24.45675896
5	1031	Control	25.57799709	24.51978715	25.03086816	19.8775324	15.79198021	18.93418228	14.25546983	17.12119519	25.00922845	14.8702916	19.82183861	18.56107515	19.05599378	19.49662217	21.32200189	20.72408889	25.61869043	17.13775252	22.42464974	15.23217224	26.96219422	20.34007431	21.04546514	17.90652863	23.66040949	23.19147374	18.26989728	21.04390953	20.90814875	28.1974153	18.10782051	15.86358311	21.49819573	22.69306207	17.27923238	20.93195394	23.84650883	26.54734378	30	29.045242	20.35978926	26.51861629	21.24291368	24.76473359	27.558608	24.201918	25.29118856
6	1047	Control	26.20732371	24.99767404	30	19.4376313	15.9918501	30	30	17.01096568	24.52444927	13.83793435	30	30	18.75681117	19.07204345	30	20.78560011	25.32463014	16.34653996	22.66233011	15.58922294	27.52269347	20.29858028	21.01324437	17.96754274	24.05124901	20.6820746	18.3642861	20.74795112	20.68630832	27.29148876	30	15.23874315	30	22.08242582	17.87867688	20.66290976	30	26.79259847	30	27.28608805	21.09599886	30	30	25.48924374	30	24.9344584	24.74693284
7	1051	Control	24.73513643	25.18810336	25.10630075	20.34568117	16.70366514	19.13265538	15.26670577	16.91058379	30	14.76603919	19.91751323	18.26736513	18.79340529	19.77245494	21.40581755	22.12378074	27.68884363	17.28923033	18.88991769	15.20416302	26.21465189	20.75450047	21.88952145	18.57938586	23.11053224	22.48344982	19.29264405	21.9626207	21.34500602	26.98967356	18.19280219	15.75602319	20.73376749	22.63461602	17.38123837	21.25573102	21.92717225	25.96078511	22.651429	28.94507316	19.96251243	30	21.50369423	24.91821847	26.14223656	23.84187945	25.36614821
8	1091	Case	25.90557417	25.55341244	24.74737856	19.81169031	16.82645544	18.80332765	14.33237699	16.21482348	24.76280783	14.78307506	19.69363964	18.65425712	19.44872301	19.07988047	21.1810557	20.77912148	24.81348357	17.10787972	22.04582949	15.04980236	27.35144141	20.38548221	20.89794471	18.28186317	25.04407944	21.79979824	17.61823379	19.92053708	20.7905402	30	17.89058863	14.73672656	21.19917409	21.04644986	18.2420705	19.82796644	22.64872275	26.98130968	20.13349859	26.97595512	22.14857314	25.80990269	21.49090012	25.81597893	26.87261107	24.77459555	25.55302273
9	12027	Control	24.88485426	27.2027792	24.98295771	19.82840297	16.95806577	30	15.02889113	16.62747684	30	14.4220198	19.49263105	19.02611581	18.88572024	18.98876428	20.58384694	21.6627884	25.18112221	18.39048304	22.83592187	14.55154035	27.04882018	21.40454274	22.2309785	18.55389188	24.72681862	20.26080575	18.91877807	20.88422534	21.59347637	27.00832797	18.50936929	15.25704749	30	21.66811648	17.12807424	20.34783974	21.46401026	30	30	28.6378986	21.25340689	30	30	24.31302769	26.20146708	23.6096663	25.71394616
10	12042	Control	26.59144232	26.13925475	30	19.0894074	16.0878604	19.00219028	14.36079475	17.39781984	21.93712402	14.51947806	30	18.08985297	19.33486997	19.86202441	30	19.77379263	24.95276885	16.29251318	23.06364006	15.40648754	28.0067796	19.39092106	19.64866282	18.01723039	24.15914024	21.77438941	17.85537223	21.16873178	21.36866713	28.28684718	17.97663531	15.60148887	21.3190009	22.54754722	18.0046946	21.04222272	30	25.52160221	27.59607215	27.88405732	20.53387199	26.16848607	21.73386485	24.81869559	30	24.81783353	25.48830139
11	12044	Control	24.11853553	30	30	20.37205252	16.07430057	19.1831886	15.3095472	17.89964588	30	15.10666134	18.07317421	19.33015356	19.65185337	20.53454161	21.55245575	23.93090302	30	17.61302738	18.87607275	14.3165866	24.23321371	21.75102192	30	18.93430113	23.89716284	23.07396942	19.49341684	21.82492831	20.99346409	30	19.35962881	16.58575156	22.17312138	23.30195934	16.27468018	20.96567189	21.15402235	30	30	30	18.8847528	23.25955957	21.00806727	24.61132451	25.3214326	20.8673105	23.92850457
12	12053	Case	26.39927291	24.92892621	30	19.94789397	15.51222851	18.95101314	14.9643271	15.95608045	21.84052025	14.56382351	15.7461778	19.21270852	19.28961452	18.8993398	20.36405499	22.0655222	25.31974932	17.64527235	21.09656359	14.84670252	26.32653366	21.51853541	22.11308792	18.0152964	24.13795323	23.25152636	16.58345981	20.27153498	20.90053748	26.60973299	18.69722724	15.55791775	20.9244568	21.79710973	16.59552034	20.85955575	30	25.00610598	29.01970773	28.048693	21.2703095	24.73185262	21.17400975	24.88250276	25.83282162	24.27519135	25.758766
13	12058	Control	27.10789353	25.86518008	24.6554823	19.64111497	17.57536053	18.28739942	14.18404404	16.81042501	30	13.81436196	19.77038826	17.90923787	18.66341646	18.8639854	20.62762832	21.13748207	26.2794836	16.44778858	23.50050025	16.77407222	30	20.80693782	21.53762029	18.20342224	24.91513932	21.40325945	18.63168527	20.7507812	20.90894583	27.75804808	17.91700739	15.55071916	20.56098546	22.2625688	17.96366054	20.49945569	20.45871105	25.71646703	30	27.52155183	20.65783676	25.97800684	22.74184517	25.31911636	26.78021231	24.56576354	25.47504847
14	12076	Control	25.92235699	26.26996981	30	19.58474503	15.61340853	18.7455757	14.06959869	16.76346182	21.70513447	14.5920926	30	19.0417514	19.31422086	18.78070898	20.67756859	22.01465749	27.05694078	17.78652705	22.2990469	15.422898	27.16913267	20.23909252	22.21881358	17.95828036	23.93811901	21.03179829	17.25215202	21.35215506	21.29452929	27.28547874	19.40295998	15.38590734	20.71591238	22.1831008	16.71603463	20.78268093	30	26.01456205	30	29.07874251	21.73413983	24.88202334	22.59008298	24.32148763	30	25.39647894	25.03989319
15	13022	Case	26.91084813	25.29764387	30	19.20598619	16.97117754	19.40181138	14.62886981	17.14299462	22.17047031	14.32752663	30	18.53291898	19.60934608	19.74969767	30	20.4443104	25.14300596	16.88863794	22.56419886	15.92868862	27.9007632	20.09145494	19.96532199	17.93092078	23.0933846	20.91842447	18.73068935	20.91167085	21.32839748	27.92432214	18.82344165	15.08138676	30	22.45336802	17.88047431	20.93353272	30	26.72179418	27.8840857	28.32677352	21.96675982	27.67073452	23.13460773	26.07146587	30	24.01149421	24.91077536
16	13033	Control	26.22195337	24.87177346	24.5134201	19.34960501	17.21473438	19.02970572	15.19260621	17.37477742	30	14.22059636	20.17392156	17.23643536	18.42087558	19.67646492	21.03442953	19.9850241	26.07329261	18.14937477	23.2513155	15.24258885	27.75052163	20.21460727	20.93637805	18.5275063	24.69744163	20.61769826	18.7172352	20.9452528	21.53558839	28.53022924	17.87106428	14.90819215	21.45750537	22.19709514	18.20420233	21.00648084	21.14254813	25.29797174	19.74428879	26.97634219	18.7415482	26.42315345	22.18569355	25.22348293	26.79728273	23.89975634	25.29188297
17	13040	Control	25.82623322	25.02361014	30	19.19281796	16.62785964	18.8440842	14.13369874	16.50305049	24.44223427	14.26507013	20.38845848	18.41182257	19.05610416	19.19362542	21.58501285	20.97453098	25.93150221	17.13683469	23.01081561	15.17836504	27.4818064	20.56507814	21.14024995	17.90326446	24.47372957	24.66097667	18.6210349	20.52413311	20.49732642	26.98353328	18.02002574	14.7957982	21.12791927	21.66438732	18.06204154	20.54695693	22.56279689	26.16067421	29.67915403	28.59056588	21.24290919	26.09943925	21.68682512	25.43769741	27.10184248	25.19274726	24.93926796
18	13050	Control	26.00649711	25.65859876	25.51679478	19.64353775	16.03728875	18.90159551	14.24060963	16.69298124	24.80968382	14.51806858	20.09375567	18.6241766	19.32400068	18.60949879	21.85828752	21.24174031	26.40338064	17.6428533	22.99099505	15.15929463	27.21434341	20.62227379	21.55214522	18.10592346	24.07046798	20.4619937	18.53874937	20.64738386	20.87085883	26.78839617	18.69278865	15.05852182	21.06471185	21.9290705	18.28118427	20.40953021	23.37919425	26.17595513	30	28.20060357	21.48409075	27.57918169	21.63583758	25.04843884	26.67888211	25.21873252	25.56721761
19	13060	Case	25.50310426	25.05558203	30	18.69118367	16.46486714	19.52645897	14.25520229	16.69036585	23.2781426	14.90435765	18.31591229	17.90566309	18.75565331	19.49295462	19.37348376	20.56499662	24.78825578	17.09771255	22.2103015	15.23915741	26.47517566	20.65955254	20.92493353	17.78302727	23.55151549	23.7474803	18.52678173	20.74232927	20.93940236	27.16449983	17.80470778	15.52038858	21.1970382	22.04146889	17.30488895	20.75129101	30	26.51559711	30	27.04805774	20.39986142	24.75902293	21.55316129	24.32545895	30	24.54518083	24.37099059
20	13063	Control	26.28411095	25.54295577	30	19.73169858	14.67476695	18.01664805	14.39854107	17.29261437	23.08123479	14.27504857	17.83144124	18.4718634	18.72780522	19.36029823	20.49609332	22.39622842	30	17.96386209	30	14.99608872	30	21.64054066	20.06124568	18.76538046	24.59291144	22.41196286	17.63423089	20.56795704	20.32251314	28.24170305	18.78780181	15.60738324	20.79573728	21.79414512	18.95033642	21.34929889	22.51727901	27.64331126	30	29.44747304	21.08559415	24.08037152	19.94101953	24.79143754	26.48939297	24.68096898	25.06539219
21	14007	Case	26.35180637	24.76981779	30	20.67114999	15.00637546	18.70581275	13.60405007	17.42257012	21.99443202	15.45235646	30	19.18271819	19.33191509	20.3829317	30	22.14365723	24.72350662	17.53228833	19.79364825	14.61441144	25.94051445	21.0610158	21.95349776	17.56616069	24.02126623	22.59955434	18.17016929	21.83979867	21.74314233	26.2614075	18.71155301	16.493601	21.13945144	22.76108269	16.97925925	21.63219946	30	25.90161486	28.52301598	26.74976115	19.40720376	24.46273021	20.62045778	25.34121342	30	23.99185518	25.47842944
22	14008	Case	25.67455326	25.51614115	25.13858944	20.25181472	14.38574198	18.42149093	13.65229242	17.11941406	25.48031324	14.8534752	18.52823979	18.77431665	18.72226914	20.13028446	22.48238745	21.53081188	26.21097014	17.71730751	20.88319772	14.35288761	28.06042009	21.76736206	21.67668063	18.3961681	23.9501287	22.86016606	19.407345	21.82517091	20.52685136	26.00971829	18.64438492	15.73687018	21.41286282	23.34056108	17.56424363	21.71341526	24.44691121	27.85555823	28.56471738	27.24997496	19.63356221	25.85547911	20.59147378	25.54878614	27.65930916	23.69216608	24.92387413
23	14009	Case	24.94281391	24.91152267	30	20.06706312	16.38349312	19.4576975	15.24999015	17.01567982	22.42417577	15.37208326	17.23326686	19.30197586	19.3834384	20.11980983	21.49655965	21.20204994	24.94975208	17.17387819	21.91383425	15.42550602	28.82997761	19.69704053	21.67239972	18.03973825	23.87567448	21.59660318	18.44891734	20.56872786	21.25380293	30	19.058731	16.56539922	20.86826363	22.58592354	17.32015054	20.97980384	30	25.64697132	30	27.19864616	19.42381258	24.93365744	21.24886236	25.42569548	25.7734692	23.55429945	23.96754063
24	14013	Control	25.24342649	24.18562235	25.24826186	20.38959976	15.02487088	18.79365181	14.10297038	16.82022586	24.54981932	15.22411016	19.24150496	18.33307035	18.4998905	20.30859254	22.64413265	21.42513948	24.84556038	17.06089399	21.15366135	14.75588893	26.03244497	20.34376751	21.64718457	18.04232389	23.09074247	24.20342827	19.49029965	21.96613542	20.41061858	26.71758994	18.10544629	16.34858888	21.49271192	23.08967097	16.06679289	22.00293963	23.9852156	27.34712376	30	30	18.99842774	24.66164672	20.46058075	25.33076689	30	22.66388361	24.08676672
25	14031	Case	26.22679886	25.28786284	30	19.54549522	16.84953475	20.0249646	14.50848153	16.59977529	30	14.74818685	30	18.59304143	19.20422708	19.42515967	30	21.18538885	25.99565794	17.1907263	21.75707808	15.05960455	28.01350827	20.31413156	21.59476598	18.22214186	24.34023986	21.82292719	18.52631945	20.84005219	21.1067557	25.53647759	18.59505615	15.58344557	22.25355745	30	16.9446052	21.1748984	30	26.29953051	30	26.51344493	20.3540835	30	21.15669705	24.94032666	30	23.78577658	24.51947213
26	14047	Case	26.76100416	24.9999751	30	20.38864007	14.04548111	17.89545779	12.56496675	30	30	14.95702204	30	19.04528938	19.14968347	20.52112869	30	22.02191009	30	18.00266004	23.73865071	14.17410034	28.16828494	21.1203193	30	17.37445958	24.29744684	22.48344982	18.1680581	21.58973186	21.56809991	28.21929848	19.60243294	15.799852785	21.28350412	22.63442192	17.87833857	21.27978864	30	30	30	27.04782041	19.06380169	30	21.30889163	25.67478298	30	24.28223531	24.917324745
27	14048	Case	26.18539627	25.02746488	30	20.30566475	14.3405287	17.6020401	13.88343777	16.9177823	23.48650657	15.15418262	30	19.27115828	19.41025225	20.60234296	30	22.6153182	25.57747206	18.05258973	22.88873537	14.29208105	27.46665287	21.01509425	30	17.58817657	25.19109223	23.39327759	18.63040691	21.14592835	21.47530657	27.00337463	20.64972981	15.99891056	21.37732322	22.77584866	17.97049287	21.24321476	30	30	30	28.62756562	18.7651344	30	20.17144705	25.06600641	30	24.69295601	24.13699184
28	14053	Control	25.85103337	25.24375087	30	30	13.20868713	17.32091161	11.36764254	16.72648214	30	16.18670004	16.09755507	21.14311278	18.41663536	21.71770725	22.59905232	23.40387473	27.24073564	18.24649067	22.77788936	12.9957051	26.79013457	21.25937892	30	16.6694752	22.79384453	23.17486882	19.43724446	22.11549187	21.34971862	28.28481132	19.57001506	17.40397555	20.75115406	23.25439436	16.86834006	21.9167533	30	27.60048728	30	27.15231823	18.83038	24.23046901	19.96501303	27.40012671	30	24.59628291	24.52408865
29	14054	Case	25.4772458	25.53730866	24.61995856	19.87796336	16.04578889	19.08227634	15.09779881	17.35087456	30	15.04672741	19.49823915	17.35968941	18.45742204	19.84320051	21.24544014	20.52507655	24.36602027	17.09405144	21.58036983	14.78418821	26.29241244	20.77558535	21.43022766	18.29957447	23.64471742	22.24146299	19.70782775	21.93090651	21.92890459	26.421713	17.17447754	15.8983375	21.31006804	22.34097658	17.77824624	21.54075998	21.81853657	26.25379706	30	26.45940665	18.16129539	24.80037824	21.16912547	24.85171637	26.62441002	24.33512123	24.013367
30	14055	Control	26.30109172	24.47102833	30	19.09209088	16.38418121	19.81170264	15.46415009	17.81848487	30	15.05592233	22.55722042	18.31006679	19.128645	19.57312524	23.18595557	20.44395491	25.32787095	16.9509005	21.83476321	15.20324609	26.22418146	20.49486818	19.24113048	18.52436725	23.46140016	22.61881105	19.28292625	22.1005875	20.28958104	26.43883817	17.57564218	15.84368238	21.89848932	22.51014908	16.45319557	20.64359321	24.33309129	26.3754342	30	26.99519059	19.85422649	24.34464214	23.09255911	24.59560676	30	23.37229617	23.82458956
31	14081	Case	25.82604933	25.40974533	25.04680723	19.50119125	16.22101098	19.05334415	14.41608561	16.77896069	24.8673957	14.90606278	20.14838704	18.21484711	18.67422154	19.53527155	21.99774912	21.06029772	26.70244531	17.08739475	23.71565082	15.4601451	29.45443293	21.49495811	21.24589539	18.64189638	24.18320605	21.28164359	18.64068785	21.41853509	20.88214794	27.46744252	17.90921082	15.49879888	20.77397579	22.27199384	18.93652269	21.04313875	23.04601642	26.49862613	24.74157423	27.13832435	20.40114841	25.19241571	21.72628769	24.64939776	26.93360178	25.73300842	25.23758306
32	15029	Control	26.32464619	26.06572677	30	19.32526838	15.37341992	18.65768747	14.01684779	16.39868586	21.85473532	14.41118304	18.31618604	19.52763844	19.21413324	19.13054568	30	21.42225304	27.70044913	17.79930381	24.43300705	15.48280815	28.38640728	20.18237413	30	17.97076312	24.69901544	21.52490698	17.68111197	20.65184241	20.84034621	28.95021265	19.33489776	14.40465491	20.71706334	21.72536996	19.30679498	20.38287792	30	25.75232158	30	29.13521409	21.68948278	26.12005791	21.23250407	24.82285287	26.02585375	26.02851481	26.56640127
33	15031	Case	25.10999508	24.23704871	30	20.32494205	14.91575357	19.03396609	14.23749442	16.44552868	30	15.43505122	18.31923681	18.96596911	19.7266958	20.10275889	21.72637567	21.75162089	25.74611469	17.60521217	21.28436323	13.81402909	25.30619165	20.87337572	30	18.61631476	24.17866647	22.52021283	18.87084432	20.79074839	20.24486824	28.24314388	18.48757241	15.98505186	21.32197297	22.52263474	16.10207583	21.26734783	23.99459527	27.44053943	30	26.30463327	19.94094996	24.41474616	20.27134712	25.45065291	25.81477874	22.88175621	25.40307673
34	15083	Case	25.50666485	25.47954204	30	30	14.95133468	20.00701278	14.47612233	30	30	14.96484228	30	19.87227468	20.08916628	20.03714627	30	22.62007004	25.57328845	18.32139612	22.03091839	14.06937866	30	20.60963	30	18.46701883	23.15532881	21.45933886	18.52869444	20.82906263	21.03598886	28.66045531	18.97916359	15.75181116	20.95009748	22.24873125	17.83312542	20.97344369	30	30	30	26.89499273	19.01871934	25.1351795	22.12674053	25.41674863	30	25.21251701	24.90054348
35	15090	Control	25.91479847	24.69239255	30	30	13.91189389	19.07621766	13.79317844	16.93663425	30	16.06188805	15.59518962	19.52678648	18.56470079	20.49958395	21.98815009	22.26107324	30	17.67467654	21.84868489	12.54332115	27.1416704	21.36932274	30	17.40136869	23.65199307	22.53245085	19.32007451	21.27576263	20.69691523	27.3145528	18.72586455	16.46857879	21.35918149	22.69922694	16.31833089	21.50110669	21.94076305	30	22.34718697	27.07022417	18.71595423	24.04515313	19.23626446	30	30	22.96656826	26.22589017
36	17018	Control	25.59761458	25.81897846	30	19.57066746	16.5779293	19.4860706	14.31229784	17.43178839	30	14.05793495	18.15105591	20.20696224	20.92228483	18.87603116	19.98989928	22.2536071	30	18.67538449	21.67555701	14.32730666	26.48752195	21.3016901	30	18.56307037	23.68420617	22.23551266	17.83056029	19.99537269	20.5532417	30	22.76794432	14.06320052	21.28651447	21.79126835	17.51341182	19.90469238	20.05409947	25.91530794	30	30	21.1970532	27.55992105	22.11030889	24.77000027	25.18296969	22.78012	23.99239662
37	17031	Case	26.10205716	25.2113828	30	19.36292525	15.67573904	19.30609291	14.853578	17.14545566	30	15.36388457	19.23302521	19.8388139	19.24091334	19.47068619	22.11183742	21.58219907	26.44604007	18.13401175	17.09531654	14.19695571	28.0033028	21.02953434	30	17.91069808	23.84235577	21.69689097	18.46670201	20.80259608	20.98148197	30	19.81817363	15.88635711	21.14911529	22.01100715	17.78248389	20.79341583	22.91443996	25.95076228	30	28.43240057	20.32478399	25.19809785	20.83043824	25.03204513	26.8558493	24.15141789	23.95138226
38	17057	Case	26.23033332	24.03940842	30	20.72830239	14.77202795	18.47137223	13.7179258	16.59265201	30	15.50371198	30	20.91531496	19.15846243	20.22917753	30	22.68802889	26.53532224	18.37974326	21.16243625	13.48689695	26.03114855	20.88640767	30	17.64071624	22.87488397	21.66730948	18.72634503	21.77226661	21.01668593	26.44908442	19.76606602	16.2181358	21.51221882	22.69616806	16.70174815	20.72321623	30	25.74711149	28.95904387	29.41258854	19.70284807	24.86328277	21.46301629	25.98033627	30	24.65571842	23.65241066
39	17076	Control	25.61299587	25.67288775	30	21.20165082	13.19007248	17.9840939	13.35705167	16.36120652	25.37956232	16.0466919	16.8991385	19.65989729	18.76904853	21.53077866	23.56713687	22.28670987	25.63755109	18.53241967	21.07770592	12.6280096	29.45296951	22.31839346	30	17.76348131	22.960504	23.60333746	18.97511824	20.96651698	20.10603551	30	19.46784975	16.66480989	21.78262312	23.08792587	16.43741895	21.80354117	23.13064731	27.37612294	30	26.83246993	18.47098946	24.72080505	19.04328866	25.09963452	30	22.82296107	24.4943031
40	17088	Control	26.44341571	23.9104345	30	21.19828131	14.03014887	18.46620255	14.43444894	17.1039177	30	15.5556552	17.91619048	22.12541745	19.33370352	20.78930977	21.83887715	24.3636868	27.05257843	18.66302575	20.73869363	12.65670133	26.50862566	21.58753619	30	18.56471101	23.13952132	23.89922483	20.34652599	21.05577394	20.05692653	27.95229712	20.11403923	16.81704807	21.09692998	22.87520469	16.41474759	21.51114082	22.3176506	27.05345984	30	27.10126314	17.83098204	30	19.4898743	28.09725138	30	19.02574228	25.55672918
41	18016	Case	26.01845187	23.89945645	30	19.80724332	14.59444523	18.76576968	14.16263505	16.65955794	30	15.26951711	30	18.60826084	19.05945737	20.27811827	30	21.9019578	30	17.09087765	20.98916309	14.75324833	25.57864526	20.15362624	30	18.28577784	24.09412701	22.568936	18.39876451	22.05454707	20.89730363	28.13519607	17.81627671	16.53842587	20.85140173	22.74223378	16.07930408	21.13515749	30	28.059786	27.72908723	30	19.19120415	24.53892075	20.86653528	30	30	22.6967218	23.70567014
42	18035	Case	24.69108189	25.39360359	30	20.92119957	13.79946198	18.7496823	14.32959469	30	30	16.73663212	18.04781576	21.61905111	18.50670095	20.45819354	22.22248805	24.06617721	29.23082808	18.35001735	20.24739287	13.4062154	25.13215213	21.32247764	30	17.51541708	22.66516323	24.97436369	19.63886752	22.55541876	20.59945599	27.45872829	19.36972868	18.45398457	30	24.07786159	16.68914016	21.37717605	22.7115042	30	30	26.24743363	18.63853942	30	18.77366014	30	30	23.01568384	30
43	18051	Case	26.04013493	24.5681502	30	30	14.01162527	18.47748057	13.43525564	30	30	15.65212493	30	19.522018	19.18667813	21.0185812	30	30	30	17.84520673	21.81463755	13.66938391	26.89416754	21.17859153	30	18.04202945	23.68238208	23.80403155	18.78407819	21.87457367	20.14891672	28.67368333	19.42617736	17.79146537	21.59714602	23.89773622	16.45169409	21.74073605	30	30	27.14635685	27.41875199	18.73811811	30	20.93867251	30	30	22.74248229	30
44	18071	Case	24.7509243	23.57870031	30	21.16641049	14.57764934	18.654344	13.85211796	17.15392622	30	15.57497526	18.13167392	19.09036063	18.83958918	20.68413701	22.50617408	22.22917486	25.38274235	17.43615798	20.7959108	14.19991167	25.72585051	20.89082669	30	18.34778162	23.14817004	22.93351101	19.26264902	22.65581721	20.63116183	30	18.39560726	16.75119752	21.37818794	23.37513674	16.07063095	21.66610822	24.00161098	28.70465203	26.80346889	26.42922167	18.54657694	24.39109683	20.31927824	24.4774292	26.90778823	22.28238192	23.18075667
45	19070	Control	24.5897751	25.00427506	30	20.53424298	14.91525332	18.86836367	13.97279745	18.10027151	30	15.33046078	17.34269279	19.09868249	18.70052965	20.7868973	21.70584524	22.23485371	24.71567235	17.51958974	20.82797864	14.57950424	26.14102902	21.68870651	30	18.42862319	24.19688343	22.4911993	20.53366476	22.60676056	21.76243018	26.51301141	18.8716219	16.39918431	21.49055651	23.56560021	14.8498175	21.41489949	22.15113105	26.45549543	21.12838732	30	19.09546582	24.97803403	20.18957466	25.24302738	30	22.91457038	25.292122
46	20016	Control	24.9184064	23.71722861	30	19.97192859	14.89363724	18.92314721	14.70060319	17.71059864	30	15.33398887	17.13639214	18.53542191	18.72420818	20.50126016	21.22419049	21.46830669	24.25547194	17.05629709	20.38667227	14.27726379	24.35328553	20.82648394	30	18.7904427	24.05997775	22.31802717	19.76340649	21.88621472	21.03449703	28.72925682	17.46342786	16.08201605	20.59028696	22.73571899	15.82469866	21.61945112	22.00508842	27.94609432	30	26.61418113	19.13468706	23.72254165	20.86675741	25.62783019	30	22.7506541	25.05135549
47	20017	Case	25.64337923	26.01858107	30	19.07750109	16.27958575	19.22422356	14.92296277	17.35748642	30	14.69111337	18.37615337	18.18520913	18.48873204	20.15140768	20.73968209	19.98911202	25.6017264	16.62208575	22.57951555	14.96190795	27.05513126	19.99887314	19.51900668	18.43835564	24.26965181	22.03730761	18.87523349	21.52713562	21.28460998	28.29683544	17.47173594	15.56261562	21.42971899	22.12877291	17.89908051	21.20294018	21.60412971	26.29640949	22.90946	28.49048678	20.60124732	26.41384353	21.42548827	25.4144375	26.87572419	24.26050913	25.63530927
48	20019	Case	26.71478778	25.28877933	30	19.40443932	15.98520726	19.69327732	14.7032395	16.37093766	24.61631094	14.8563379	17.03203016	18.58368534	19.4991412	19.10444469	30	21.08380368	25.23210126	17.20567251	22.61783024	14.7920947	26.29322346	20.29886828	19.40728422	17.68958762	24.36820988	22.51409538	17.29221339	20.64270467	22.07393187	30	18.27705633	15.57995847	21.53212254	22.12120481	18.48872171	21.15177853	30	25.81331134	30	30	21.18581485	26.25577199	22.09311915	24.57730539	30	24.73293312	26.05029491
49	21034	Case	25.71590157	23.83477631	30	30	13.59678963	18.68890258	13.69329346	15.55313455	30	16.52870756	15.39424298	20.79037143	19.59008846	21.48206132	30	22.91868105	25.31712841	17.40730283	21.42275681	12.27157605	26.75255361	20.99680085	30	17.84274944	24.08281031	23.96412878	18.13439497	30	20.11864866	27.80673749	30	16.9100268	22.55228145	22.62016193	16.29953554	20.62100881	30	27.07410535	30	30	18.75697136	30	20.04075819	30	30	23.97173731	23.52298174
50	21042	Control	24.23433713	21.88634457	30	20.9699063	17.53231832	20.22436139	15.48337154	17.44814464	30	16.95563691	20.28843383	18.84590948	19.51984296	21.68998484	23.28628005	21.74607147	23.30950395	16.80216603	18.91792284	13.35658701	23.34396001	20.67470728	30	18.81918959	24.89072947	24.78297795	18.73598233	20.29534268	30	30	17.7697264	18.27870844	21.81036049	23.15793487	15.29928385	21.01160599	23.05142545	30	30	23.49925552	19.73535221	23.48690348	22.06840305	30	30	19.89270508	22.42755239
51	21067	Control	25.97739234	30	30	30	15.49433328	19.27557784	14.7583221	17.45993052	30	14.89718725	30	30	20.36867459	20.25943758	30	22.59046561	30	17.65103892	20.93855749	14.70081167	27.3519148	21.03728264	30	18.07368241	24.00186742	23.19998132	18.98805352	21.01241613	20.96969255	30	20.1900471	16.27193703	30	22.51254348	16.56607647	21.33873173	30	25.84481925	27.89864378	27.25553086	19.08218725	24.64620844	21.12718239	24.4934426	30	22.98746244	23.73441204
52	21072	Control	25.06811172	23.40732093	30	30	15.35994259	17.50727626	13.53448525	16.02719716	30	16.17364344	16.76061891	21.06708541	19.5894806	21.40339844	30	23.485954	24.51367187	17.50129451	19.00791504	12.81005446	24.93527399	20.83220222	30	18.21127448	24.36859415	25.04212323	17.87985341	19.61667752	20.82015886	25.70616219	18.76339751	18.37724269	21.71449912	22.45217794	15.9241473	21.00527612	30	30	30	25.81317489	17.55364037	30	20.53528959	30	30	22.88413123	23.29194393
53	22006	Case	24.48864525	24.50436501	25.850856	20.63001537	15.73536001	19.13300181	14.36210699	17.10299295	30	14.97664601	19.75770284	18.75240749	19.20753887	20.51316326	30	21.82001628	30	17.32093669	17.43931552	15.0701364	24.11409675	21.92528909	21.93114603	19.01907753	23.89413228	21.55065305	19.22172977	22.27321864	20.95174995	30	18.49997001	16.1552696	21.3090537	23.44706063	15.66367829	21.3717668	24.26564699	30	30	26.13899228	19.48929552	24.92639223	21.56618616	30	26.59392371	22.40412652	23.92516877
54	22011	Case	25.84865337	25.15544936	30	20.17225515	14.58085686	19.04318812	13.5126136	17.59478354	30	15.2269921	30	18.96337793	19.06724267	20.53425139	30	21.89299491	25.15029912	17.52100537	21.29194564	14.96054615	27.23053757	21.56593205	30	17.88630947	23.97122305	21.90178309	19.98990247	22.17779424	21.80881432	28.06692887	19.35083669	16.38957228	20.96135067	23.55814527	14.88000452	21.14323661	30	28.44057434	27.33060443	30	19.3775577	25.27691241	20.87755337	30	30	23.37724756	24.56413475
55	22016	Control	25.81871144	24.27720825	30	20.09710774	15.99388272	19.25165697	14.31202192	16.45442075	24.749528	14.883724	30	18.43033975	18.75460557	19.60056829	30	20.6868705	25.21105747	17.19387443	22.08900145	15.2169969	26.25935227	20.1871989	21.67013497	17.97108944	23.45521913	21.36008084	18.36965178	21.11306732	20.36067542	26.53291927	18.60953672	15.63519866	21.27207961	22.78542281	16.67209209	20.91113934	30	27.39393567	30	26.00325833	20.24693886	25.42415326	21.69049371	23.91725872	30	23.48435089	23.9593018
56	22041	Case	25.33364837	24.81571405	30	20.62026826	15.99700347	19.02929954	14.02503579	17.41930804	24.80449249	15.140634	19.0969462	18.87695236	19.7815713	20.64114432	22.48337379	21.28036979	26.68593771	16.88924925	21.16306908	15.02504563	26.31407558	21.4150285	21.23774993	18.45892578	23.62209439	23.41226458	19.77574436	22.27944343	20.68965869	25.95938831	18.37443536	15.70955096	21.04696861	23.09502498	15.87851214	21.31806527	22.75094781	27.09454063	27.87993567	30	18.86280963	25.79472455	21.12897699	25.42265901	30	22.71549028	25.2162727
57	22051	Control	25.61850574	24.87298414	25.30882809	20.37695918	16.27724994	18.70544424	14.08736348	16.30545592	24.85919647	14.55479509	19.92133111	18.87834796	19.5001103	19.63340408	21.84845575	21.36360371	25.86133545	17.85712362	22.59958325	15.12494746	26.41904764	21.09251108	21.83922217	18.34833168	24.17278575	22.03916304	18.26169298	20.72635267	20.53470612	26.94532403	18.36952445	15.799852785	21.25394157	21.5893845	17.86848082	20.84918142	22.59022241	26.54795524	29.28955838	27.7741569	20.7481843	27.01087266	21.22016758	24.61689735	27.22706602	24.05527095	24.917324745
58	5023	Case	25.23264869	24.14044327	24.9509621	20.9577004	15.7719097	18.91932065	14.39857552	17.84112091	30	15.32541709	19.66165262	19.25179786	19.0610186	20.76193861	21.9872628	22.06423542	26.15828763	17.6056706	22.04580583	14.77105167	25.70477327	20.22399272	22.16185726	18.50139326	23.94913782	22.1445304	20.32170281	21.527994	21.59260806	27.66764189	18.56922765	15.91558234	21.05001293	23.28861973	17.16001808	21.18518853	22.62933915	26.75138342	30	28.25282795	19.22905785	26.27971325	21.21545334	25.38557471	30	23.48870236	25.23690163
59	5078	Case	25.3549349	25.35583131	24.91881354	19.01841324	16.64935972	18.99331171	14.2950537	16.98001175	24.56251077	14.48672226	20.28410365	18.13407265	18.49458312	19.12579683	21.03747822	20.90223145	25.11872936	16.38691527	23.3728253	15.62096067	28.53835535	20.52195934	20.58418354	18.20647716	23.61650722	22.15510963	18.38554427	21.1223174	20.84891043	26.72660724	17.44171528	15.32243797	21.17719098	22.3477341	18.90444269	20.96455351	21.7985546	25.78090678	30	27.40976907	21.54183135	26.18963617	21.85579234	24.75631422	26.94983957	25.51514443	25.28395532
60	5088	Case	25.06290446	24.79935495	30	19.51440487	13.42943191	16.64715678	13.03584665	16.38872201	30	15.36522008	16.57975643	19.17648463	17.96267709	20.55540601	30	21.8650181	25.65712913	17.5400931	21.2492953	13.97609127	28.58633617	22.03742261	21.07263835	16.74330853	23.32449854	23.63815939	19.25848455	21.03289216	20.6959658	26.73286213	18.63290399	16.6759634	22.3739725	22.85153387	17.54751847	22.30723157	30	26.81664289	30	28.30144611	18.6580878	24.60968596	19.61384208	26.16359302	30	24.46182122	25.99444549
61	7018	Control	26.09608451	23.37592863	30	19.58899948	16.96167598	19.67329683	15.93216556	16.28168893	30	15.72796762	30	19.42119218	19.45623281	19.50727496	30	21.63271557	25.30973733	17.17052481	20.88223324	15.14115682	24.01235701	19.55749288	22.46438606	18.10985149	22.42458865	21.86412802	19.73533564	21.35972003	21.16619618	26.29327616	19.32621054	15.65371486	21.08342406	22.12966117	15.14920796	20.72191227	30	25.9428676	30	28.48757644	21.17186409	30	23.22260413	25.75205047	30	20.66220292	22.96219775
62	7025	Control	24.28209018	30	30	20.21064475	17.33071765	19.31728332	14.37574222	17.59698835	24.80798934	14.2161298	20.65363023	19.08686515	20.60658747	20.48970993	30	21.67478292	26.08352031	17.66127487	19.01363882	15.49073665	24.99618509	20.32785594	21.97899009	18.61130633	23.87258333	21.08319427	18.92920019	21.70607456	20.51639883	27.47620086	19.0412929	15.21000327	21.56176091	23.62870678	16.27773978	20.79204104	23.93643092	25.62756887	24.06612533	30	20.39842542	27.09948644	22.10225602	25.2505357	26.75329417	22.13631802	23.75967481
63	7038	Case	26.19902891	24.93104589	30	19.94218939	14.74167375	18.72943483	13.56560804	16.70346803	25.61451806	15.52733604	16.55227977	19.94129474	18.84395694	19.77425285	19.82974549	21.66131025	26.73894731	18.1100638	22.73463677	14.27314314	25.86304328	20.98558405	30	17.30133919	23.57031462	21.98952195	18.1552777	20.58023378	21.95428496	27.94693937	20.85862458	15.87897741	22.66599141	22.28595877	16.97999119	20.57094543	30	29.08302548	30	27.06139508	18.98748811	25.95652742	21.11971023	26.40409602	30	23.51734758	25.50636046
64	7045	Control	24.70332896	22.94760284	30	20.22524266	18.34972261	22.21263249	17.60127739	18.67915835	30	15.69785962	21.43203063	18.72613242	19.52436621	20.38250821	22.65545534	20.09090356	24.32454527	16.50537737	18.62419071	14.36843546	25.19880684	19.87045353	30	18.65328928	22.44749725	21.07387264	18.21488661	20.6740835	22.57821304	30	17.64123911	16.66155962	22.05245469	22.32449307	14.8845975	20.26946352	21.61486565	26.47461078	30	30	19.87769067	24.56907148	24.83828256	30	30	25.28306644	22.4098404
65	7049	Case	30	30	30	20.83345627	16.87257464	19.51715203	14.77230804	30	30	15.03454336	30	30	20.63157389	20.04035145	30	22.05408995	24.2421372	17.72455706	20.28856829	15.31340992	25.11371912	20.09736382	30	18.44575095	24.92749712	23.15898749	30	21.02058662	30	30	20.45128489	16.18173965	30	23.40522735	16.4882811	20.68144204	30	30	27.73888981	30	19.51042655	30	30	30	30	21.91559618	30
66	8002	Case	25.54642123	27.13360208	30	18.85618654	14.56030016	18.25928952	13.43302136	16.11594322	23.67593073	14.71073534	30	18.77373023	18.95651332	19.24414088	18.63985019	21.11211465	25.61449723	17.40978964	24.48939574	14.55500529	28.66611141	20.68800762	21.0948843	17.42437198	24.38421274	21.32577087	18.26757974	20.69136265	21.33556797	28.50928859	17.69061134	15.46390897	22.53365808	22.50681644	19.5902362	21.27472341	30	26.43382819	30	28.03568362	20.16913171	25.91839947	20.85781367	24.76333104	25.96671731	25.00341175	25.91617747
67	8008	Case	25.77167566	25.28044494	24.93672683	19.09462955	16.9972847	18.86682045	14.11678889	16.64893283	24.53359234	14.14048907	20.20442155	18.17097128	18.90163949	19.60875389	21.47058361	20.27078134	25.34952201	16.51597057	23.6447047	15.49519134	28.59123437	20.60993573	20.63779892	18.07700345	24.95166663	21.75773092	18.43577065	20.64367929	20.75389321	27.85336538	17.93020724	15.31301754	20.8028795	21.90232787	17.78161797	20.91147316	22.34278318	26.06641803	30	27.16173676	21.84975556	26.47127185	21.93597955	25.19598148	26.60762965	25.55916914	24.88174654
68	8017	Case	25.72959826	24.21834282	30	19.43918685	16.88195832	19.32987058	14.58328368	17.3382755	30	14.68266006	30	18.80339356	19.64822152	20.06624129	30	19.88682866	25.93440415	16.35122622	20.73440238	15.61531727	26.7195596	19.32743128	21.91687009	17.64048225	23.72576579	22.74591088	18.65400712	21.73911868	21.56106748	27.64818785	18.57467065	15.52931886	21.13581306	22.36178947	17.2841219	20.74589364	30	27.51146413	30	27.12024868	19.18097251	25.51884073	23.01397818	24.86258399	30	25.71590301	24.01041604
69	8035	Control	26.07658671	24.943271	24.61017532	18.97847609	17.28462356	18.93559516	14.14521738	16.66149151	24.69364529	14.68927453	20.26640889	18.14580649	19.18048716	19.38796029	21.96285302	20.33460108	24.8518944	16.28034896	22.96023695	15.48488306	28.38230169	20.23865696	20.51385173	17.66954281	24.31619012	21.29889496	18.95100118	20.61021173	21.16940135	28.18473168	17.27848156	15.07692358	21.23692371	22.01118617	18.96192408	20.80039683	22.28718028	25.63180088	30	26.68149475	21.87016583	25.94384803	22.19104515	24.44419368	26.04061417	25.9757057	25.05154285
70	8044	Control	25.88496355	25.35912871	30	19.49426595	16.70349693	19.0052761	13.98962915	16.56463211	23.28320593	14.25248571	17.43966057	18.83469336	19.12205873	20.11864562	19.68944186	21.63161798	27.64780706	17.19669866	22.56764512	15.4349422	26.89334213	20.6531162	21.76728109	18.44710895	23.4634238	21.02061277	18.44158212	20.93090774	21.50687713	27.22899837	18.65094155	14.98220204	22.81277805	22.35756211	17.31285054	20.86630582	30	27.78723043	28.27372656	27.6569668	21.08148998	26.2579598	22.67276479	25.34048331	26.2078013	25.33131304	24.85740938
71	8050	Control	24.74961194	25.65614386	30	19.31062303	17.54994549	19.34209223	15.24628246	17.58586403	24.56503019	14.24747669	19.92138196	17.81576071	19.10407554	19.4162702	19.51045002	20.05937336	25.60041329	16.45598599	23.23558791	15.97666727	27.12297303	20.35965985	18.62984742	18.27594519	24.27394681	21.74973228	19.52697389	20.68662302	22.38123625	26.94302204	17.61377582	15.22053693	21.49465921	21.78203909	17.97346025	20.89646338	19.95801794	25.02429876	30	27.13222633	21.75049731	25.72017546	22.89848923	25.45259751	25.28888168	25.29330484	27.07512393
72	8084	Control	27.04112576	26.84909065	24.44696947	19.74561304	16.92663016	19.11191633	14.88046194	17.01268457	30	14.87212024	19.73792598	17.32915194	18.59728883	19.38790699	20.70138103	20.27404683	24.66312502	16.72103384	21.79851306	14.51390371	30	21.14575298	20.66558555	18.17883127	23.41300161	22.91633635	18.39491899	21.23177449	21.28675539	27.75060119	17.21677244	15.67379598	30	22.14856833	17.85918517	20.99714041	21.47230296	25.65189018	19.31671599	27.83247454	20.92047065	30	21.05927957	24.27588117	25.49714877	25.28089916	25.38466212
73	8101	Control	25.65323362	24.4462105	24.80381044	19.43817623	16.73300249	19.16771754	14.47127872	16.97582156	24.90134242	14.88798645	20.70987823	18.16395959	19.11687721	19.92545775	22.16049496	20.57373	25.62309487	16.60377326	22.4670823	15.6798177	27.59375107	19.37237075	20.93530041	18.22510248	23.87727406	22.72672182	19.18439099	21.10920821	20.91466572	27.23335175	17.65185546	15.5870871	21.28872162	22.32220552	16.5266103	20.67443261	23.34520551	26.58602318	30	26.80149389	21.28339179	25.76711644	21.71645051	24.73354962	26.44042146	24.36213767	24.60249859
74	9010	Case	25.99494059	25.66927564	24.2183594	19.28223662	15.8754862	18.81643091	14.03413909	16.74155719	30	14.19794029	19.48460935	18.01629812	18.5100232	19.44492973	21.12322912	20.4530379	25.88150476	17.03158863	22.62942513	14.71938803	30	20.89903829	21.12425278	18.17376045	24.26846729	23.39124695	18.67603967	21.10008945	22.15914084	27.74134334	17.31064638	15.30153644	21.07789053	21.84911499	17.27716888	20.78602218	21.93023063	30	18.36883544	27.65809076	19.58152829	25.36629711	20.93882296	24.98548291	26.38916991	23.69799593	25.33350907
75	9012	Case	25.63149962	27.13638935	30	19.61887848	15.44118908	18.90710506	13.93362	17.24333364	25.09296132	15.13367807	30	18.29185038	19.76335469	20.33017717	30	21.39663012	28.61766554	16.65634678	20.57480457	13.96896144	29.08748166	20.36192563	19.4568621	17.50184788	23.54141593	21.49519628	18.96995951	20.61755439	21.90171036	27.82636198	19.45876837	17.06989539	22.60880239	23.11117829	17.32023633	22.06809945	30	25.87206692	30	30	19.34421913	30	22.23864334	24.54483829	30	25.70891017	23.39249467
76	9018	Control	25.40389834	25.10536474	30	30	13.95803048	18.98547987	13.09914732	16.72448376	30	15.86370289	30	20.49385575	19.39493753	20.89487666	30	22.16767868	24.16136901	17.04801726	21.6471365	13.57507264	26.80809045	20.35835499	30	17.2728611	23.29676191	23.01676527	19.40533569	22.50130523	20.66053269	25.76917677	30	17.09112624	21.23490205	24.32623935	15.45344337	22.28438914	30	27.74336305	30	28.76376583	19.21565979	23.25607118	20.87735438	26.00117718	30	21.75035725	22.61739459
77	9026	Case	25.19926043	25.9643526	30	30	13.476796	16.60034736	11.0400355	16.65421559	30	16.30923692	15.82366183	22.40743166	19.17070839	22.40040577	26.03060533	24.88176991	24.72651684	18.62093545	21.607	12.26277642	27.04577751	22.54892107	30	17.4256677	24.14039293	23.83779842	17.94516314	21.19960711	20.38476857	30	21.18615408	18.1752886	20.59200593	22.80342786	17.42870876	21.93818228	25.00493719	30	30	28.92221598	17.70002944	30	18.34798204	30	30	23.95540827	30
78	9036	Case	30	24.11705979	30	30	13.75787791	18.39588103	13.32100669	30	30	16.36717204	30	30	19.13922326	21.22480853	30	30	24.83801181	18.19843393	19.98220594	13.26897724	25.2721357	21.42711917	30	17.39029769	23.061939	25.65191567	18.91248198	30	20.25804516	30	30	17.78884607	30	23.21898651	16.92719767	21.61614201	30	30	28.9043961	30	18.4720188	24.82316518	20.01483402	30	30	22.8994937	30
79	9046	Control	25.03361978	25.25542046	25.36672675	21.71527067	14.67929891	18.39153734	13.43237983	17.42484655	30	15.88194537	18.1623039	19.53261138	19.50997817	20.25928096	22.56682609	21.99300589	25.11779097	18.09392165	20.79895624	14.24027852	26.25190439	21.32322327	21.8282604	17.53589058	22.86406294	22.09395009	19.35426893	21.67068385	20.6177978	27.35790296	19.09304196	16.82337814	21.63725444	23.65840792	16.49728251	21.28816965	24.03164191	25.94387871	26.59168907	30	18.74270961	30	20.97563024	30	30	22.50049802	24.25566386
80	9089	Control	24.01284347	23.592946	30	20.68309663	12.8132991	17.20696591	11.95295947	17.13038108	30	16.1350677	15.84092034	20.14647368	17.78708373	21.88079562	21.82573016	23.21203835	30	18.04071649	21.23512386	12.83531576	25.26946093	21.59543835	30	16.76698073	22.76729704	25.23989683	20.47878202	22.19695329	20.12453361	24.77017836	19.97071285	18.07414643	21.20141196	24.70470042	16.16699292	21.95416567	22.75501307	30	24.04942172	27.48478276	16.75901234	23.92869201	18.57598249	30	30	20.86122046	22.43086335
[truncated: 159 more columns]
